# Supplementary material for: 4-{[(5-Methyl-2-fur­yl)methyl­ene]hydrazinocarbon­yl}pyridinium chloride monohydrate
Source: Acta Crystallogr Sect E Struct Rep Online. 2009 Jul 25;65(Pt 8):o1983. doi: 10.1107/S1600536809028426 (PMC2977373; doi:10.1107/S1600536809028426)
Supplement: Supplementary file 1 [file e-65-o1983-sup1.cif]

##############################################################################
###                                                                        ###
###        Electronic paper (Acta Crystallographica Section E)             ###
###                                                                        ###
##############################################################################
#                                                                            #
# This CIF contains the data in a paper accepted for publication in Acta     #
# Crystallographica Section E. It conforms to the requirements of Notes      #
# for Authors for Section E, and has been peer reviewed under the auspices   #
# of the IUCr Commission on Journals.                                        #
#                                                                            #
# Full details of the Crystallographic Information File format               #
# are given in the paper "The Crystallographic Information File (CIF):       #
# a New Standard Archive File for Crystallography" by S. R. Hall, F. H.      #
# Allen and I. D. Brown [Acta Cryst. (1991), A47, 655-685].                  #
#                                                                            #
# The current version of the core CIF dictionary is obtainable from          #
# ftp://ftp.iucr.org/pub/cif_core.dic. The current version number is 2.4.    #
#                                                                            #
# Software is freely available for graphical display of the structure(s) in  #
# this CIF.  For information consult the CIF home page http://www.iucr.org/  #
# cif/home.html                                                              #
#                                                                            #
# This file may be used for bona fide research purposes within the           #
# scientific community so long as proper attribution is given to the journal # 
# article from which it was obtained.                                        #
#                                                                            #
##############################################################################
                                             
data_global
_audit_creation_method     SHELXL-97
_journal_date_recd_electronic     2009-07-15
_journal_date_accepted     2009-07-18
_journal_name_full     'Acta Crystallographica, Section E'
_journal_year     2009
_journal_volume     65
_journal_issue      8
_journal_page_first     o1983
_journal_page_last     o1983
_journal_paper_category     QO
_journal_coeditor_code     AT2845
_publ_contact_author_name     'Fang-Fang Jian'
_publ_contact_author_address
;
Microscale Science Institute
Weifang University
Weifang 261061
People's Republic of China
;
_publ_contact_author_email     ffjian2008@163.com
_publ_contact_author_fax     '86-0536-8785802'
_publ_contact_author_phone     '86-0536-8785802'
_publ_section_title
;
4-{[(5-Methyl-2-furyl)methylene]hydrazinocarbonyl}pyridinium chloride
monohydrate
;
loop_
    _publ_author_name
    _publ_author_footnote
    _publ_author_address
    'Li-Min Li' ?
;
Microscale Science Institute,
Department of Chemistry and Chemical Engineering,
Weifang University,
Weifang 261061,
People's Republic of China
;
    'Fang-Fang Jian' ?
;
Microscale Science Institute,
Weifang University,
Weifang 261061,
People's Republic of China
;
    'Li Liu' ?
;
Microscale Science Institute,
Department of Chemistry and Chemical Engineering,
Weifang University,
Weifang 261061,
People's Republic of China
;
data_I
_audit_creation_method     SHELXL-97
_chemical_name_systematic
;
4-{[(5-Methyl-2-furyl)methylene]hydrazinocarbonyl}pyridinium chloride
monohydrate
;
_chemical_name_common     ?
_chemical_formula_moiety     'C12 H12 N3 O2 +, Cl -, H2 O'
_chemical_formula_sum     'C12 H14 Cl N3 O3'
_chemical_formula_iupac     'C12 H12 N3 O2 +, Cl -, H2 O'
_chemical_formula_weight     283.71
_chemical_melting_point     ?
_symmetry_cell_setting     monoclinic
_symmetry_space_group_name_H-M     'P 21/c'
_symmetry_space_group_name_Hall     '-P 2ybc'
loop_
    _symmetry_equiv_pos_as_xyz
    'x, y, z'
    '-x, y+1/2, -z+1/2'
    '-x, -y, -z'
    'x, -y-1/2, z-1/2'
_cell_length_a     8.5258(17)
_cell_length_b     14.435(3)
_cell_length_c     13.625(4)
_cell_angle_alpha     90.00
_cell_angle_beta     123.55(2)
_cell_angle_gamma     90.00
_cell_volume     1397.5(7)
_cell_formula_units_Z     4
_cell_measurement_reflns_used     2715
_cell_measurement_theta_min     3.12
_cell_measurement_theta_max     27.48
_cell_measurement_temperature     293(2)
_exptl_crystal_description     bar
_exptl_crystal_colour     yellow
_exptl_crystal_size_max     0.20
_exptl_crystal_size_mid     0.15
_exptl_crystal_size_min     0.11
_exptl_crystal_density_diffrn     1.348
_exptl_crystal_density_meas     ?
_exptl_crystal_density_method     'not measured'
_exptl_crystal_F_000     592
_exptl_absorpt_coefficient_mu     0.281
_exptl_absorpt_correction_type     none
_exptl_absorpt_process_details     ?
_exptl_absorpt_correction_T_min     ?
_exptl_absorpt_correction_T_max     ?
_exptl_special_details
;
;
_diffrn_ambient_temperature     293(2)
_diffrn_radiation_type     MoK\a
_diffrn_radiation_wavelength     0.71073
_diffrn_radiation_source     'fine-focus sealed tube'
_diffrn_radiation_monochromator     graphite
_diffrn_measurement_device_type     'Bruker P4'
_diffrn_measurement_method     \w
_diffrn_detector_area_resol_mean     3
_diffrn_reflns_number     13328
_diffrn_reflns_av_R_equivalents     0.0264
_diffrn_reflns_av_sigmaI/netI     0.0221
_diffrn_reflns_theta_min     3.12
_diffrn_reflns_theta_max     27.48
_diffrn_reflns_theta_full     27.48
_diffrn_measured_fraction_theta_max     0.998
_diffrn_measured_fraction_theta_full     0.998
_diffrn_reflns_limit_h_min     -10
_diffrn_reflns_limit_h_max     11
_diffrn_reflns_limit_k_min     -18
_diffrn_reflns_limit_k_max     18
_diffrn_reflns_limit_l_min     -17
_diffrn_reflns_limit_l_max     17
_diffrn_standards_number     200
_diffrn_standards_interval_count     0
_diffrn_standards_interval_time     ?
_diffrn_standards_decay_%     ?
_refine_special_details
;
Refinement of <i>F</i>^2^ against ALL reflections. The weighted <i>R</i>-factor
<i>wR</i> and goodness of fit <i>S</i> are based on <i>F</i>^2^, conventional
<i>R</i>-factors <i>R</i> are based on <i>F</i>, with <i>F</i> set to zero for
negative <i>F</i>^2^. The threshold expression of <i>F</i>^2^ >
\s(<i>F</i>^2^) is used only for calculating <i>R</i>-factors(gt) <i>etc</i>.
and is not relevant to the choice of reflections for refinement.
<i>R</i>-factors based on <i>F</i>^2^ are statistically about twice as large
as those based on <i>F</i>, and <i>R</i>- factors based on ALL data will be
even larger.
;
_reflns_number_total     3187
_reflns_number_gt     2715
_reflns_threshold_expression     I>2\s(I)
_refine_ls_structure_factor_coef     Fsqd
_refine_ls_matrix_type     full
_refine_ls_R_factor_all     0.0441
_refine_ls_R_factor_gt     0.0381
_refine_ls_wR_factor_gt     0.1031
_refine_ls_wR_factor_ref     0.1071
_refine_ls_goodness_of_fit_ref     1.073
_refine_ls_restrained_S_all     1.073
_refine_ls_number_reflns     3187
_refine_ls_number_parameters     180
_refine_ls_number_restraints     0
_refine_ls_hydrogen_treatment     mixed
_refine_ls_weighting_scheme     calc
_refine_ls_weighting_details
         'calc w=1/[\s^2^(Fo^2^)+(0.0543P)^2^+0.3029P] where P=(Fo^2^+2Fc^2^)/3'
_atom_sites_solution_hydrogens     geom
_atom_sites_solution_primary     direct
_atom_sites_solution_secondary     difmap
_refine_ls_shift/su_max     0.000
_refine_ls_shift/su_mean     0.000
_refine_diff_density_max     0.274
_refine_diff_density_min     -0.213
_refine_ls_extinction_method     none
_refine_ls_extinction_coef     ?
loop_
    _atom_type_symbol
    _atom_type_description
    _atom_type_scat_dispersion_real
    _atom_type_scat_dispersion_imag
    _atom_type_scat_source
    'C' 'C' 0.0033 0.0016
                         'International Tables Vol C Tables 4.2.6.8 and 6.1.1.4'
    'H' 'H' 0.0000 0.0000
                         'International Tables Vol C Tables 4.2.6.8 and 6.1.1.4'
    'N' 'N' 0.0061 0.0033
                         'International Tables Vol C Tables 4.2.6.8 and 6.1.1.4'
    'O' 'O' 0.0106 0.0060
                         'International Tables Vol C Tables 4.2.6.8 and 6.1.1.4'
    'Cl' 'Cl' 0.1484 0.1585
                         'International Tables Vol C Tables 4.2.6.8 and 6.1.1.4'
_computing_data_collection     'SMART (Bruker, 1997)'
_computing_cell_refinement     'SAINT (Bruker, 1997)'
_computing_data_reduction     'SAINT (Bruker, 1997)'
_computing_structure_solution     'SHELXS97 (Sheldrick, 2008)'
_computing_structure_refinement     'SHELXL97 (Sheldrick, 2008)'
_computing_molecular_graphics     'SHELXTL (Sheldrick, 2008)'
_computing_publication_material     'SHELXTL (Sheldrick, 2008'
loop_
    _atom_site_type_symbol
    _atom_site_label
    _atom_site_fract_x
    _atom_site_fract_y
    _atom_site_fract_z
    _atom_site_U_iso_or_equiv
    _atom_site_adp_type
    _atom_site_calc_flag
    _atom_site_refinement_flags
    _atom_site_occupancy
    _atom_site_disorder_assembly
    _atom_site_disorder_group
    Cl Cl1 0.22892(6) -0.42533(3) -0.18006(4) 0.06023(16) Uani d . 1 . .
    O O1 0.51022(13) 0.04123(6) 0.13453(8) 0.0380(2) Uani d . 1 . .
    O O2 0.05971(14) -0.22008(7) -0.02944(10) 0.0536(3) Uani d . 1 . .
    N N1 0.16922(14) -0.04732(7) -0.03026(9) 0.0327(2) Uani d . 1 . .
    N N2 -0.00554(14) -0.08118(7) -0.11953(9) 0.0327(2) Uani d . 1 . .
    H H2A -0.0844 -0.0467 -0.1778 0.039 Uiso calc R 1 . .
    N N3 -0.57485(15) -0.28167(8) -0.36865(9) 0.0392(3) Uani d . 1 . .
    H H3A -0.6822 -0.3057 -0.4198 0.047 Uiso calc R 1 . .
    C C1 0.8247(2) 0.07121(14) 0.30399(16) 0.0616(5) Uani d . 1 . .
    H H1B 0.9141 0.1209 0.3397 0.092 Uiso calc R 1 . .
    H H1C 0.8779 0.0215 0.2847 0.092 Uiso calc R 1 . .
    H H1D 0.7941 0.0493 0.3580 0.092 Uiso calc R 1 . .
    C C2 0.65193(19) 0.10503(11) 0.19547(13) 0.0419(3) Uani d . 1 . .
    C C3 0.5985(2) 0.18739(10) 0.14057(14) 0.0469(4) Uani d . 1 . .
    H H3B 0.6695 0.2415 0.1641 0.056 Uiso calc R 1 . .
    C C4 0.4137(2) 0.17617(10) 0.04032(13) 0.0441(3) Uani d . 1 . .
    H H4A 0.3395 0.2216 -0.0145 0.053 Uiso calc R 1 . .
    C C5 0.36538(19) 0.08648(9) 0.03927(12) 0.0354(3) Uani d . 1 . .
    C C6 0.19437(19) 0.03842(9) -0.04240(11) 0.0359(3) Uani d . 1 . .
    H H6A 0.0978 0.0707 -0.1067 0.043 Uiso calc R 1 . .
    C C7 -0.04668(16) -0.16914(9) -0.11160(10) 0.0321(3) Uani d . 1 . .
    C C8 -0.23608(16) -0.20547(8) -0.20798(10) 0.0301(3) Uani d . 1 . .
    C C9 -0.37266(17) -0.15335(9) -0.30253(11) 0.0365(3) Uani d . 1 . .
    H H9A -0.3495 -0.0920 -0.3115 0.044 Uiso calc R 1 . .
    C C10 -0.54274(18) -0.19394(10) -0.38265(11) 0.0404(3) Uani d . 1 . .
    H H10A -0.6356 -0.1601 -0.4468 0.049 Uiso calc R 1 . .
    C C11 -0.4484(2) -0.33342(10) -0.27924(13) 0.0441(3) Uani d . 1 . .
    H H11A -0.4768 -0.3942 -0.2721 0.053 Uiso calc R 1 . .
    C C12 -0.27438(19) -0.29683(9) -0.19686(12) 0.0413(3) Uani d . 1 . .
    H H12A -0.1837 -0.3330 -0.1346 0.050 Uiso calc R 1 . .
    O O1W -0.3179(3) -0.06393(18) -0.5308(2) 0.1060(7) Uani d . 1 . .
    H H2W1 -0.282(4) -0.0189(19) -0.481(2) 0.093(8) Uiso d . 1 . .
    H H1W1 -0.419(4) -0.0676(18) -0.566(2) 0.084(9) Uiso d . 1 . .
loop_
    _atom_site_aniso_label
    _atom_site_aniso_U_11
    _atom_site_aniso_U_22
    _atom_site_aniso_U_33
    _atom_site_aniso_U_12
    _atom_site_aniso_U_13
    _atom_site_aniso_U_23
    Cl1 0.0599(3) 0.0341(2) 0.0513(2) -0.00819(16) 0.00847(19) -0.00564(15)
    O1 0.0337(5) 0.0317(5) 0.0423(5) -0.0068(4) 0.0170(4) -0.0055(4)
    O2 0.0291(5) 0.0402(5) 0.0497(6) -0.0051(4) -0.0044(4) 0.0125(5)
    N1 0.0253(5) 0.0331(5) 0.0312(5) -0.0053(4) 0.0104(4) -0.0060(4)
    N2 0.0240(5) 0.0305(5) 0.0292(5) -0.0022(4) 0.0056(4) -0.0012(4)
    N3 0.0252(5) 0.0466(7) 0.0317(5) -0.0085(5) 0.0070(4) -0.0110(5)
    C1 0.0368(8) 0.0758(12) 0.0565(10) -0.0073(8) 0.0159(7) -0.0122(9)
    C2 0.0348(6) 0.0454(7) 0.0472(8) -0.0143(6) 0.0236(6) -0.0167(6)
    C3 0.0515(8) 0.0396(7) 0.0572(9) -0.0204(7) 0.0348(7) -0.0155(7)
    C4 0.0531(8) 0.0334(7) 0.0484(8) -0.0089(6) 0.0297(7) -0.0025(6)
    C5 0.0377(7) 0.0321(6) 0.0359(6) -0.0053(5) 0.0200(6) -0.0047(5)
    C6 0.0348(6) 0.0332(6) 0.0335(6) -0.0030(5) 0.0151(5) -0.0032(5)
    C7 0.0221(5) 0.0321(6) 0.0305(6) -0.0002(5) 0.0072(5) -0.0007(5)
    C8 0.0217(5) 0.0319(6) 0.0282(5) -0.0003(5) 0.0084(5) -0.0021(5)
    C9 0.0278(6) 0.0365(6) 0.0326(6) -0.0007(5) 0.0089(5) 0.0038(5)
    C10 0.0262(6) 0.0476(8) 0.0302(6) 0.0008(6) 0.0047(5) 0.0022(5)
    C11 0.0386(7) 0.0333(7) 0.0435(7) -0.0094(6) 0.0120(6) -0.0066(6)
    C12 0.0319(6) 0.0307(6) 0.0384(7) -0.0011(5) 0.0050(5) 0.0010(5)
    O1W 0.0743(12) 0.152(2) 0.0905(13) -0.0102(12) 0.0446(11) -0.0516(13)
_geom_special_details
;
All e.s.d.'s (except the e.s.d. in the dihedral angle between two l.s. planes)
are estimated using the full covariance matrix. The cell e.s.d.'s are taken
into account individually in the estimation of e.s.d.'s in distances, angles
and torsion angles; correlations between e.s.d.'s in cell parameters are only
used when they are defined by crystal symmetry. An approximate (isotropic)
treatment of cell e.s.d.'s is used for estimating e.s.d.'s involving l.s.
planes.
;
loop_
    _geom_bond_atom_site_label_1
    _geom_bond_atom_site_label_2
    _geom_bond_site_symmetry_2
    _geom_bond_distance
    _geom_bond_publ_flag
    O1 C5 . 1.3655(17) ?
    O1 C2 . 1.3742(16) ?
    O2 C7 . 1.2225(16) ?
    N1 C6 . 1.2823(17) ?
    N1 N2 . 1.3911(14) ?
    N2 C7 . 1.3375(16) ?
    N2 H2A . 0.8600 ?
    N3 C11 . 1.3239(18) ?
    N3 C10 . 1.3314(19) ?
    N3 H3A . 0.8600 ?
    C1 C2 . 1.479(2) ?
    C1 H1B . 0.9600 ?
    C1 H1C . 0.9600 ?
    C1 H1D . 0.9600 ?
    C2 C3 . 1.343(2) ?
    C3 C4 . 1.412(2) ?
    C3 H3B . 0.9300 ?
    C4 C5 . 1.3566(19) ?
    C4 H4A . 0.9300 ?
    C5 C6 . 1.4324(18) ?
    C6 H6A . 0.9300 ?
    C7 C8 . 1.5044(16) ?
    C8 C12 . 1.3868(18) ?
    C8 C9 . 1.3869(17) ?
    C9 C10 . 1.3741(18) ?
    C9 H9A . 0.9300 ?
    C10 H10A . 0.9300 ?
    C11 C12 . 1.3780(18) ?
    C11 H11A . 0.9300 ?
    C12 H12A . 0.9300 ?
    O1W H2W1 . 0.87(3) ?
    O1W H1W1 . 0.72(3) ?
loop_
    _geom_angle_atom_site_label_1
    _geom_angle_atom_site_label_2
    _geom_angle_atom_site_label_3
    _geom_angle_site_symmetry_1
    _geom_angle_site_symmetry_3
    _geom_angle
    _geom_angle_publ_flag
    C5 O1 C2 . . 106.56(11) ?
    C6 N1 N2 . . 113.64(11) ?
    C7 N2 N1 . . 117.70(10) ?
    C7 N2 H2A . . 121.1 ?
    N1 N2 H2A . . 121.1 ?
    C11 N3 C10 . . 122.76(11) ?
    C11 N3 H3A . . 118.6 ?
    C10 N3 H3A . . 118.6 ?
    C2 C1 H1B . . 109.5 ?
    C2 C1 H1C . . 109.5 ?
    H1B C1 H1C . . 109.5 ?
    C2 C1 H1D . . 109.5 ?
    H1B C1 H1D . . 109.5 ?
    H1C C1 H1D . . 109.5 ?
    C3 C2 O1 . . 110.02(13) ?
    C3 C2 C1 . . 133.87(14) ?
    O1 C2 C1 . . 116.11(14) ?
    C2 C3 C4 . . 106.92(13) ?
    C2 C3 H3B . . 126.5 ?
    C4 C3 H3B . . 126.5 ?
    C5 C4 C3 . . 106.83(14) ?
    C5 C4 H4A . . 126.6 ?
    C3 C4 H4A . . 126.6 ?
    C4 C5 O1 . . 109.67(12) ?
    C4 C5 C6 . . 130.05(13) ?
    O1 C5 C6 . . 120.28(11) ?
    N1 C6 C5 . . 122.56(12) ?
    N1 C6 H6A . . 118.7 ?
    C5 C6 H6A . . 118.7 ?
    O2 C7 N2 . . 123.37(11) ?
    O2 C7 C8 . . 119.01(11) ?
    N2 C7 C8 . . 117.61(10) ?
    C12 C8 C9 . . 119.33(11) ?
    C12 C8 C7 . . 116.11(11) ?
    C9 C8 C7 . . 124.53(11) ?
    C10 C9 C8 . . 118.83(13) ?
    C10 C9 H9A . . 120.6 ?
    C8 C9 H9A . . 120.6 ?
    N3 C10 C9 . . 120.13(12) ?
    N3 C10 H10A . . 119.9 ?
    C9 C10 H10A . . 119.9 ?
    N3 C11 C12 . . 119.73(13) ?
    N3 C11 H11A . . 120.1 ?
    C12 C11 H11A . . 120.1 ?
    C11 C12 C8 . . 119.21(12) ?
    C11 C12 H12A . . 120.4 ?
    C8 C12 H12A . . 120.4 ?
    H2W1 O1W H1W1 . . 111(3) ?
loop_
    _geom_hbond_atom_site_label_D
    _geom_hbond_atom_site_label_H
    _geom_hbond_atom_site_label_A
    _geom_hbond_site_symmetry_A
    _geom_hbond_distance_DH
    _geom_hbond_distance_HA
    _geom_hbond_distance_DA
    _geom_hbond_angle_DHA
    _geom_hbond_publ_flag
    O1W H2W1 Cl1 2_554 0.86(3) 2.40(3) 3.229(3) 162(3) yes
    O1W H1W1 Cl1 4_455 0.72(3) 2.51(3) 3.225(3) 177(2) yes
    N2 H2A Cl1 2_554 0.8600 2.3900 3.2243(15) 164.00 yes
    N3 H3A O2 4_455 0.8600 1.8900 2.639(2) 144.00 yes
    N3 H3A N1 4_455 0.8600 2.5000 3.2238(18) 142.00 yes
    C3 H3B Cl1 3_655 0.9300 2.7600 3.6574(19) 162.00 yes
    C6 H6A Cl1 2_554 0.9300 2.6900 3.5374(18) 151.00 yes
    C9 H9A Cl1 2_554 0.9300 2.6400 3.5656(18) 171.00 yes
    C11 H11A O1 4_455 0.9300 2.4500 3.1694(19) 135.00 yes
    C12 H12A O2 . 0.9300 2.3900 2.713(2) 100.00 yes
