# Supplementary material for: 4-{[(5-Methyl-2-fur­yl)methyl­ene]hydrazinocarbon­yl}pyridinium chloride monohydrate
Source: Acta Crystallogr Sect E Struct Rep Online. 2009 Jul 25;65(Pt 8):o1983. doi: 10.1107/S1600536809028426 (PMC2977373; doi:10.1107/S1600536809028426)
Supplement: Supplementary file 2 [file e-65-o1983-Isup2.hkl]

# 
# h,k,l, Fc-squared, Fo-squared, sigma(Fo-squared) and status flag 
# 
data_I
_shelx_title ' B in    P21/c' 
_shelx_refln_list_code          4 
_shelx_F_calc_maximum      208.16 
_exptl_crystal_F_000       592.00 
_reflns_d_resolution_high  0.7701 
 
loop_ 
 _symmetry_equiv_pos_as_xyz 
 'x, y, z' 
 '-x, y+1/2, -z+1/2' 
 '-x, -y, -z' 
 'x, -y-1/2, z-1/2' 
 
_cell_length_a     8.5258 
_cell_length_b    14.4350 
_cell_length_c    13.6250 
_cell_angle_alpha  90.000 
_cell_angle_beta  123.550 
_cell_angle_gamma  90.000 
 
_shelx_F_squared_multiplier     1.000 
 
loop_ 
 _refln_index_h 
 _refln_index_k 
 _refln_index_l 
 _refln_F_squared_calc 
 _refln_F_squared_meas 
 _refln_F_squared_sigma 
 _refln_observed_status 
   2   0   0      142.78      156.33      2.17 o 
   3   0   0        2.63        2.78      0.85 o 
   4   0   0      689.30      673.73      9.49 o 
   5   0   0     1311.11     1302.49     20.78 o 
   6   0   0        4.16        3.95      0.91 o 
   7   0   0      145.57      151.58      3.23 o 
   8   0   0        5.33        5.74      2.33 o 
   9   0   0        2.89        3.48      2.13 o 
   1   1   0       24.61       16.04      0.62 o 
   2   1   0      538.43      588.34      6.43 o 
   3   1   0      546.63      574.90      5.12 o 
   4   1   0      330.23      345.23      3.39 o 
   5   1   0       34.80       29.07      0.98 o 
   6   1   0        0.05        0.64      0.43 o 
   7   1   0       40.88       40.92      1.79 o 
   8   1   0       11.71       12.02      1.25 o 
   9   1   0       42.12       47.56      3.41 o 
   1   2   0     1750.72     1531.37     28.70 o 
   2   2   0     3928.05     4027.73     83.58 o 
   3   2   0     1493.91     1605.57     27.83 o 
   4   2   0      186.66      169.43      1.95 o 
   5   2   0        8.68       10.28      0.66 o 
   6   2   0     1335.35     1326.68     15.75 o 
   7   2   0       90.66       89.45      2.50 o 
   8   2   0       57.11       50.96      1.86 o 
   9   2   0        0.28        0.22      0.61 o 
   1   3   0     2271.10     2485.40     44.68 o 
   2   3   0     2970.22     3196.52     38.81 o 
   3   3   0     6337.40     6742.56    210.94 o 
   4   3   0      894.57      855.65      8.38 o 
   5   3   0        3.25        4.42      0.69 o 
   6   3   0       16.36       19.08      1.13 o 
   7   3   0       27.70       31.37      1.93 o 
   8   3   0       27.62       30.54      1.22 o 
   9   3   0       24.68       23.32      1.69 o 
   0   4   0       54.88       44.54      1.06 o 
   1   4   0      115.41      125.72      1.14 o 
   2   4   0       35.33       31.81      0.68 o 
   3   4   0      957.56     1066.35     11.17 o 
   4   4   0      148.50      187.16      2.24 o 
   5   4   0      182.23      188.27      3.35 o 
   6   4   0       53.28       62.26      1.66 o 
   7   4   0       20.54       22.73      1.31 o 
   8   4   0       53.65       53.18      1.46 o 
   9   4   0       17.96       16.78      2.77 o 
   1   5   0     2222.81     2333.18     24.86 o 
   2   5   0      454.62      461.90      6.50 o 
   3   5   0      232.77      283.11      3.05 o 
   4   5   0      642.96      682.73      7.13 o 
   5   5   0      432.75      427.96      4.61 o 
   6   5   0       45.40       45.17      1.60 o 
   7   5   0       14.31       16.68      1.31 o 
   8   5   0       10.43        7.99      1.10 o 
   0   6   0     2367.36     2442.29     37.79 o 
   1   6   0     1515.58     1704.19     38.28 o 
   2   6   0     2189.88     2249.39     38.84 o 
   3   6   0       38.74       65.62      2.87 o 
   4   6   0      303.40      340.54      3.33 o 
   5   6   0       94.13       87.67      1.40 o 
   6   6   0       92.27       75.58      1.91 o 
   7   6   0       47.35       48.16      1.78 o 
   8   6   0       22.90       24.35      2.35 o 
   1   7   0      667.52      705.66     13.67 o 
   2   7   0        1.13        4.96      0.30 o 
   3   7   0        2.17        1.98      0.36 o 
   4   7   0       70.58       68.50      1.15 o 
   5   7   0      108.15      105.30      2.22 o 
   6   7   0      140.81      125.61      1.85 o 
   7   7   0        0.73        0.67      0.49 o 
   8   7   0        1.75        2.52      4.02 o 
   0   8   0    11912.39    13202.85    366.02 o 
   1   8   0      107.74      130.91      2.06 o 
   2   8   0      221.83      204.23      3.76 o 
   3   8   0      316.29      318.33      3.65 o 
   4   8   0      649.21      622.64      6.20 o 
   5   8   0      243.31      229.00      4.05 o 
   6   8   0       15.44       18.45      1.77 o 
   7   8   0        1.42        1.98      1.53 o 
   8   8   0        0.01       -1.50      2.31 o 
   1   9   0      315.61      278.22      2.71 o 
   2   9   0       35.23       40.05      1.11 o 
   3   9   0       56.62       54.63      1.38 o 
   4   9   0      376.74      352.78      8.92 o 
   5   9   0       40.80       52.08      3.44 o 
   6   9   0       62.26       61.85      2.63 o 
   7   9   0        4.90        4.30      2.14 o 
   8   9   0       34.27       38.32      5.24 o 
   0  10   0       12.34       15.46      0.70 o 
   1  10   0       13.29       14.57      0.65 o 
   2  10   0        8.91        9.45      0.79 o 
   3  10   0      372.86      355.05      4.68 o 
   4  10   0       19.80       19.55      1.05 o 
   5  10   0        1.46        1.37      1.26 o 
   6  10   0      102.37      101.01      8.10 o 
   7  10   0       11.79        8.03      3.27 o 
   1  11   0      350.52      324.69      3.19 o 
   2  11   0      524.91      516.22      4.71 o 
   3  11   0     2370.84     2386.29     33.19 o 
   4  11   0       39.68       35.18      1.80 o 
   5  11   0       10.35       10.66      1.97 o 
   6  11   0       13.93       16.13      4.20 o 
   7  11   0      101.95      115.10     13.00 o 
   0  12   0       67.59       82.04      2.51 o 
   1  12   0       32.94       31.39      0.91 o 
   2  12   0        2.14        1.74      0.42 o 
   3  12   0      285.08      292.06      4.92 o 
   4  12   0        3.68        2.54      0.71 o 
   5  12   0      182.71      181.43      6.92 o 
   6  12   0        1.04        2.62      2.07 o 
   7  12   0        3.85        4.36      3.13 o 
   1  13   0       28.38       34.06      0.95 o 
   2  13   0        3.15        3.87      0.67 o 
   3  13   0      260.91      257.11      5.11 o 
   4  13   0       34.47       30.77      3.07 o 
   5  13   0       65.74       69.19      3.82 o 
   6  13   0        4.50        3.51      1.88 o 
   0  14   0      118.57      113.10      4.60 o 
   1  14   0      159.64      155.24      2.32 o 
   2  14   0      303.75      290.54      6.00 o 
   3  14   0       25.18       29.59      1.85 o 
   4  14   0      144.21      136.44      8.50 o 
   5  14   0       34.92       32.14      5.26 o 
   6  14   0      106.90      142.80     13.75 o 
   1  15   0        3.38        3.61      0.82 o 
   2  15   0      104.64       99.13      4.50 o 
   3  15   0       23.10       25.60      1.51 o 
   4  15   0        5.87        5.05      1.80 o 
   5  15   0      113.34      128.94      6.55 o 
   0  16   0       80.36       67.21      1.98 o 
   1  16   0        0.36        0.74      0.58 o 
   2  16   0       46.08       39.86      2.38 o 
   3  16   0       10.67       11.21      1.50 o 
   4  16   0        5.99        8.53      2.62 o 
   1  17   0       93.72       85.18      4.95 o 
   2  17   0        0.01        0.49      0.81 o 
   3  17   0       43.18       46.04      3.38 o 
   0  18   0       13.90       17.95      2.28 o 
   1  18   0        0.02        0.52      0.81 o 
   2  18   0       61.50       68.69      2.94 o 
  -9   1   1        6.36        6.79      1.58 o 
  -8   1   1        2.58        3.68      0.74 o 
  -7   1   1      261.11      252.51      3.27 o 
  -6   1   1      985.54      995.94      9.68 o 
  -5   1   1     1096.41     1111.89     10.64 o 
  -4   1   1        1.58        3.78      0.34 o 
  -3   1   1     2344.34     2464.73     26.85 o 
  -2   1   1     4113.05     4288.33    108.43 o 
   1   1   1       21.28        8.56      0.29 o 
   2   1   1     1987.12     2090.69     15.49 o 
   3   1   1      137.59      128.81      1.26 o 
   4   1   1       62.69       66.44      1.38 o 
   5   1   1       11.30       13.18      1.36 o 
   6   1   1        6.42        7.67      1.39 o 
   7   1   1      142.58      143.58      3.25 o 
   8   1   1        2.12        2.61      0.55 o 
  -9   2   1       63.59       68.37      2.67 o 
  -8   2   1       82.91       76.06      2.35 o 
  -7   2   1       20.28       20.07      1.33 o 
  -6   2   1      107.68      104.50      1.34 o 
  -5   2   1       75.26       69.66      1.06 o 
  -4   2   1      127.91      142.32      1.65 o 
  -3   2   1     1085.02     1081.96     15.25 o 
  -2   2   1     1308.65     1407.15     17.31 o 
  -1   2   1       92.54      100.08      2.37 o 
   0   2   1     2414.35     2342.00     24.37 o 
   1   2   1      115.48       90.55      0.98 o 
   2   2   1     2827.67     2886.10     27.36 o 
   3   2   1      687.66      787.35      8.44 o 
   4   2   1     1268.53     1222.70     12.95 o 
   5   2   1      271.60      255.84      4.00 o 
   6   2   1      630.96      639.40      9.11 o 
   7   2   1       30.04       27.99      1.36 o 
   8   2   1        2.64        3.93      0.72 o 
  -9   3   1        1.23        1.55      0.71 o 
  -8   3   1        6.84        4.89      0.89 o 
  -7   3   1        0.78        1.53      0.95 o 
  -6   3   1       27.37       28.56      1.60 o 
  -5   3   1        3.50        2.90      0.54 o 
  -4   3   1       42.38       50.35      1.16 o 
  -3   3   1     2034.95     2120.89     32.57 o 
  -2   3   1     1198.97     1210.41     36.16 o 
  -1   3   1       15.41       15.77      0.49 o 
   0   3   1      850.14      849.92      6.26 o 
   1   3   1        1.37        1.03      0.33 o 
   2   3   1        5.60        6.97      0.63 o 
   3   3   1     1180.30     1267.90     15.29 o 
   4   3   1       74.00       71.63      1.13 o 
   5   3   1      134.31      136.19      2.03 o 
   6   3   1      786.83      745.13      9.31 o 
   7   3   1        1.57        1.50      0.70 o 
   8   3   1       21.78       18.55      1.44 o 
  -9   4   1        0.59        0.28      0.72 o 
  -8   4   1        7.63        7.76      0.91 o 
  -7   4   1      728.60      719.48     10.50 o 
  -6   4   1       51.46       47.52      1.56 o 
  -5   4   1      524.97      503.43      5.51 o 
  -4   4   1       47.26       40.70      1.26 o 
  -3   4   1       18.68       19.86      2.69 o 
  -2   4   1      753.56      773.86     11.59 o 
  -1   4   1      666.39      593.35      4.72 o 
   0   4   1      224.64      259.32      2.16 o 
   1   4   1       31.57       32.26      0.89 o 
   2   4   1     3032.04     3236.70     41.95 o 
   3   4   1       88.35       63.97      0.71 o 
   4   4   1       45.63       42.97      0.78 o 
   5   4   1       89.71       84.08      2.23 o 
   6   4   1     1240.26     1216.75     15.55 o 
   7   4   1       27.68       26.50      1.58 o 
   8   4   1       15.92       16.98      1.36 o 
  -9   5   1       29.47       36.84      1.81 o 
  -8   5   1       71.12       61.70      2.21 o 
  -7   5   1        7.02        6.23      1.11 o 
  -6   5   1      113.07      118.36      2.05 o 
  -5   5   1       86.37       92.42      1.66 o 
  -4   5   1      110.10      118.04      2.26 o 
  -3   5   1        0.41        2.60      0.36 o 
  -2   5   1        6.73        1.62      0.29 o 
  -1   5   1      245.64      218.42      1.68 o 
   0   5   1     2370.50     2420.10     23.48 o 
   1   5   1      497.75      475.26      5.51 o 
   2   5   1        5.78        8.07      1.15 o 
   3   5   1      531.16      555.06      7.39 o 
   4   5   1       33.45       40.17      0.87 o 
   5   5   1      374.42      362.41      3.89 o 
   6   5   1      329.64      284.98      4.63 o 
   7   5   1       22.96       25.32      1.07 o 
   8   5   1       83.30       79.73      2.63 o 
  -9   6   1        8.14        6.25      2.52 o 
  -8   6   1       58.32       49.49      1.44 o 
  -7   6   1        0.96        2.31      0.50 o 
  -6   6   1        2.68        2.76      0.64 o 
  -5   6   1        4.70        6.22      0.65 o 
  -4   6   1      418.87      439.58      5.34 o 
  -3   6   1       58.15       67.04      0.85 o 
  -2   6   1      891.12      891.07     25.71 o 
  -1   6   1      116.60      121.27      1.12 o 
   0   6   1        1.83        2.77      0.33 o 
   1   6   1       66.40       74.11      2.15 o 
   2   6   1      674.69      671.20      8.06 o 
   3   6   1     1754.04     1999.93     34.53 o 
   4   6   1        1.53        1.00      0.21 o 
   5   6   1       18.93       21.89      0.94 o 
   6   6   1       59.01       52.23      1.58 o 
   7   6   1       42.84       38.73      1.34 o 
   8   6   1       41.79       47.36      4.73 o 
  -8   7   1       46.88       46.06      1.67 o 
  -7   7   1       89.18       87.70      3.55 o 
  -6   7   1       96.18       91.52      2.39 o 
  -5   7   1      746.32      707.75      7.90 o 
  -4   7   1      830.74      836.79     10.78 o 
  -3   7   1      103.20      109.16      1.61 o 
  -2   7   1     1345.51     1287.84     14.91 o 
  -1   7   1     1026.33     1037.58      8.89 o 
   0   7   1      555.07      602.28      4.83 o 
   1   7   1       79.23       56.18      1.69 o 
   2   7   1      680.68      653.87      8.15 o 
   3   7   1      924.12      910.26     13.18 o 
   4   7   1       25.28       32.42      1.31 o 
   5   7   1      112.23      115.04      1.99 o 
   6   7   1       11.94       13.71      0.70 o 
   7   7   1       62.73       67.79      2.43 o 
   8   7   1       46.03       54.17      5.35 o 
  -8   8   1        4.66        5.58      2.86 o 
  -7   8   1       49.91       52.14      2.77 o 
  -6   8   1       59.75       55.66      1.37 o 
  -5   8   1      266.11      257.42      7.87 o 
  -4   8   1       25.58       27.72      0.93 o 
  -3   8   1      750.42      727.44      7.93 o 
  -2   8   1       92.78       82.50      1.05 o 
  -1   8   1      100.64      118.75      1.39 o 
   0   8   1      350.70      355.33      3.28 o 
   1   8   1      189.70      201.98      2.53 o 
   2   8   1        0.49        1.14      0.80 o 
   3   8   1       44.71       35.75      2.21 o 
   4   8   1      156.93      142.34      5.82 o 
   5   8   1      176.70      180.01      2.32 o 
   6   8   1       21.61       18.71      0.78 o 
   7   8   1        0.00       -1.29      3.54 o 
  -8   9   1        1.22       -0.82      3.68 o 
  -7   9   1        0.00        1.46      1.71 o 
  -6   9   1      307.41      259.57     12.44 o 
  -5   9   1       13.62       13.27      0.77 o 
  -4   9   1      452.41      455.85      5.63 o 
  -3   9   1      619.74      628.44      5.68 o 
  -2   9   1       62.25       67.85      1.09 o 
  -1   9   1       54.29       55.15      1.04 o 
   0   9   1        3.09        3.19      0.37 o 
   1   9   1       90.68       90.41      1.96 o 
   2   9   1       24.70       26.86      1.88 o 
   3   9   1       54.20       54.77      2.76 o 
   4   9   1      245.83      267.71      6.55 o 
   5   9   1        6.27        5.76      1.87 o 
   6   9   1        0.43        1.13      1.52 o 
   7   9   1       37.41       38.73      8.10 o 
  -8  10   1       24.30       31.72      8.64 o 
  -7  10   1       57.97       79.41      6.77 o 
  -6  10   1        0.48        0.78      0.30 o 
  -5  10   1      106.84       99.62      3.73 o 
  -4  10   1      237.32      243.56      4.28 o 
  -3  10   1        0.44       -0.08      0.25 o 
  -2  10   1      487.96      505.82      5.05 o 
  -1  10   1      237.65      244.83      2.37 o 
   0  10   1      134.86      104.80      1.37 o 
   1  10   1      492.08      465.43      5.23 o 
   2  10   1      454.06      466.74      7.64 o 
   3  10   1      911.59      926.14     15.86 o 
   4  10   1      241.96      232.46      8.62 o 
   5  10   1      302.32      301.30     15.79 o 
   6  10   1      131.54      139.80      6.25 o 
   7  10   1      113.79      124.02      8.37 o 
  -7  11   1       29.18       29.40      7.76 o 
  -6  11   1       14.77       10.77      3.56 o 
  -5  11   1       45.24       45.92     10.48 o 
  -4  11   1       49.44       47.79      2.02 o 
  -3  11   1      223.70      202.75      5.40 o 
  -2  11   1      402.84      434.67      4.07 o 
  -1  11   1        0.95        0.22      0.36 o 
   0  11   1      145.28      152.14      2.45 o 
   1  11   1      113.70      103.03      1.55 o 
   2  11   1       92.81       94.73      2.88 o 
   3  11   1     1098.18     1121.91     21.42 o 
   4  11   1       69.34       67.42      1.82 o 
   5  11   1        1.01        1.94      1.44 o 
   6  11   1       53.13       48.59      4.37 o 
   7  11   1        2.66        0.61      3.88 o 
  -7  12   1       18.91       13.07      3.88 o 
  -6  12   1       67.55       71.97      4.04 o 
  -5  12   1        8.75        9.04      1.92 o 
  -4  12   1       19.44       19.57      1.47 o 
  -3  12   1      139.55      130.89      6.07 o 
  -2  12   1       33.14       35.60      0.98 o 
  -1  12   1       99.83       97.05      1.79 o 
   0  12   1      261.39      260.92      3.44 o 
   1  12   1       42.55       38.13      1.13 o 
   2  12   1       31.97       28.96      2.35 o 
   3  12   1      107.25      110.64      2.42 o 
   4  12   1       16.27       14.31      2.56 o 
   5  12   1       28.13       25.17      3.33 o 
   6  12   1       27.55       25.01      5.03 o 
  -6  13   1       15.16       14.04      2.98 o 
  -5  13   1        1.04        0.56      2.06 o 
  -4  13   1       52.97       56.53      9.47 o 
  -3  13   1      115.97      110.09      2.07 o 
  -2  13   1       85.02       72.69      1.86 o 
  -1  13   1      818.80      808.01      8.26 o 
   0  13   1      107.10      105.06      2.03 o 
   1  13   1      295.03      286.90      3.49 o 
   2  13   1      484.82      490.62     10.48 o 
   3  13   1      349.29      360.58      8.76 o 
   4  13   1       21.36       21.45      3.23 o 
   5  13   1       82.81       87.53      5.40 o 
   6  13   1       71.53       95.57     11.71 o 
  -6  14   1        0.33        1.32      1.59 o 
  -5  14   1        0.33        0.26      1.94 o 
  -4  14   1        1.58        1.62      0.82 o 
  -3  14   1      223.41      215.92      3.14 o 
  -2  14   1        0.52        0.91      0.48 o 
  -1  14   1        2.10        1.73      0.70 o 
   0  14   1       17.42       18.94      0.90 o 
   1  14   1      196.03      181.22      2.86 o 
   2  14   1        1.09        0.91      0.80 o 
   3  14   1      211.91      206.27      6.05 o 
   4  14   1       19.12       18.83      4.17 o 
   5  14   1       29.21       27.92      3.68 o 
  -5  15   1       12.50       15.64      4.35 o 
  -4  15   1       76.24       76.19      2.66 o 
  -3  15   1       18.78       18.12      1.26 o 
  -2  15   1        2.95        2.79      0.55 o 
  -1  15   1      124.58      120.60      2.25 o 
   0  15   1      366.20      327.41      5.87 o 
   1  15   1       60.43       68.29      3.41 o 
   2  15   1        0.44        0.38      0.66 o 
   3  15   1      130.93      132.83      3.58 o 
   4  15   1        2.48        1.91      1.94 o 
   5  15   1       21.33       19.22      4.87 o 
  -5  16   1       28.79       39.60      4.22 o 
  -4  16   1        1.81        3.95      1.87 o 
  -3  16   1       31.96       30.88      2.16 o 
  -2  16   1       56.39       59.04      2.47 o 
  -1  16   1       41.96       42.41      1.14 o 
   0  16   1      109.34      110.06      1.79 o 
   1  16   1       33.65       34.68      2.73 o 
   2  16   1      130.84      135.94      4.53 o 
   3  16   1        7.33        7.41      1.56 o 
   4  16   1       41.67       57.14      9.12 o 
  -4  17   1        2.98        2.72      2.66 o 
  -3  17   1        4.04        2.95      1.25 o 
  -2  17   1        3.52        3.32      1.02 o 
  -1  17   1       22.62       19.27      1.40 o 
   0  17   1        0.22       -0.09      0.41 o 
   1  17   1        3.34        3.71      1.63 o 
   2  17   1        0.55        1.00      0.99 o 
   3  17   1        0.04        1.41      1.33 o 
  -2  18   1       33.17       50.65      3.10 o 
  -1  18   1        4.79        3.01      1.16 o 
   0  18   1       72.31       71.51      2.84 o 
   1  18   1       39.79       42.69      3.09 o 
   2  18   1       34.43       25.95      2.66 o 
  -9   0   2       85.32       91.01      3.94 o 
  -8   0   2        7.76        8.12      0.95 o 
  -7   0   2      128.48      134.49      2.89 o 
  -6   0   2        0.16        0.69      0.55 o 
  -5   0   2       67.32       82.13      1.80 o 
  -4   0   2      560.09      580.00     10.07 o 
  -3   0   2     3477.97     3308.65     81.68 o 
  -2   0   2      954.74     1051.25     13.28 o 
  -1   0   2      452.65      343.73      3.23 o 
   0   0   2      185.93      179.68      1.80 o 
   1   0   2     2309.13     2568.09     28.25 o 
   2   0   2     1951.36     1812.75     18.43 o 
   3   0   2       43.48       34.49      0.87 o 
   4   0   2      966.41      937.22     11.69 o 
   5   0   2      164.91      187.13      8.20 o 
   6   0   2      498.14      503.83      7.55 o 
   7   0   2       24.95       21.10      3.81 o 
   8   0   2      398.97      426.16      9.76 o 
  -9   1   2        2.24        1.80      0.71 o 
  -8   1   2       72.49       77.58      1.54 o 
  -7   1   2       95.47       92.47      1.63 o 
  -6   1   2       26.50       25.89      0.85 o 
  -5   1   2      682.19      694.19      7.01 o 
  -4   1   2     1116.32     1115.48     12.12 o 
  -3   1   2     1579.77     1634.32     24.29 o 
  -2   1   2        0.57        2.03      0.29 o 
  -1   1   2     2553.43     2410.48     24.84 o 
   0   1   2     4094.50     4186.37     42.39 o 
   1   1   2     2153.43     2073.43     16.32 o 
   2   1   2     1271.78     1334.40      9.95 o 
   3   1   2      217.40      258.28      1.94 o 
   4   1   2       69.17       62.30      1.29 o 
   5   1   2      148.61      133.35      3.43 o 
   6   1   2        1.85        2.19      0.62 o 
   7   1   2       62.99       69.99      2.13 o 
   8   1   2       25.03       37.63      2.37 o 
  -9   2   2        1.96        2.33      0.72 o 
  -8   2   2       39.76       37.21      2.26 o 
  -7   2   2       20.49       27.67      1.76 o 
  -6   2   2      222.74      240.81      2.76 o 
  -5   2   2      560.14      549.26      5.15 o 
  -4   2   2      784.35      840.04     11.81 o 
  -3   2   2      186.96      209.35      2.58 o 
  -2   2   2     2050.60     2139.12     24.47 o 
  -1   2   2     6279.51     6401.79     75.28 o 
   0   2   2      504.00      468.33      5.43 o 
   1   2   2      247.11      207.90      1.89 o 
   2   2   2     1041.04     1174.84      8.62 o 
   3   2   2      243.82      237.97      2.18 o 
   4   2   2      652.94      670.03      5.80 o 
   5   2   2      571.99      557.90      7.04 o 
   6   2   2       10.54        8.62      1.00 o 
   7   2   2       50.84       53.97      2.38 o 
   8   2   2        0.02        0.33      0.61 o 
  -9   3   2       34.38       34.49      1.66 o 
  -8   3   2      281.55      274.61      4.64 o 
  -7   3   2        1.23        0.91      0.56 o 
  -6   3   2       50.12       49.63      1.06 o 
  -5   3   2       12.88       15.26      1.22 o 
  -4   3   2      189.13      182.90      3.46 o 
  -3   3   2      790.85      776.86      8.06 o 
  -2   3   2      572.66      579.98     11.06 o 
  -1   3   2    18189.93    18179.74    346.31 o 
   0   3   2     6761.72     6827.00    117.39 o 
   1   3   2     3087.38     3408.78     33.34 o 
   2   3   2      137.79      179.75      3.46 o 
   3   3   2      389.79      347.30      3.45 o 
   4   3   2      971.44     1003.90     10.09 o 
   5   3   2      498.72      520.89      5.91 o 
   6   3   2      288.02      284.81      4.46 o 
   7   3   2        1.64        2.68      0.75 o 
   8   3   2        1.29        2.23      0.92 o 
  -9   4   2        1.70        1.12      0.72 o 
  -8   4   2       63.49       65.12      2.43 o 
  -7   4   2      257.44      258.41      3.99 o 
  -6   4   2        9.99       11.70      0.84 o 
  -5   4   2       38.49       33.88      1.37 o 
  -4   4   2      264.85      290.27      4.13 o 
  -3   4   2      122.79      118.13      3.84 o 
  -2   4   2      924.68      911.04     15.21 o 
  -1   4   2      791.14      803.28     13.83 o 
   0   4   2     2004.98     2006.64     18.98 o 
   1   4   2       68.54       61.07      1.35 o 
   2   4   2      552.38      628.34      5.94 o 
   3   4   2        0.95        1.04      0.34 o 
   4   4   2       10.37       13.00      0.68 o 
   5   4   2       34.67       30.95      1.13 o 
   6   4   2       10.79       15.72      1.22 o 
   7   4   2        0.27        0.56      0.67 o 
   8   4   2        5.52        3.79      1.07 o 
  -9   5   2        1.21        1.31      0.92 o 
  -8   5   2      382.20      378.21      5.65 o 
  -7   5   2       46.02       45.80      1.72 o 
  -6   5   2       28.56       29.17      1.04 o 
  -5   5   2       74.76       82.74      1.94 o 
  -4   5   2     1358.00     1323.94     15.51 o 
  -3   5   2      181.87      171.85      2.00 o 
  -2   5   2      839.53      844.34      8.52 o 
  -1   5   2     3471.91     3695.61     40.96 o 
   0   5   2     2283.10     2297.79     35.30 o 
   1   5   2      370.73      357.51      3.36 o 
   2   5   2      561.99      561.10      7.44 o 
   3   5   2      411.62      416.53      3.02 o 
   4   5   2      149.17      152.65      2.17 o 
   5   5   2       25.60       29.85      1.29 o 
   6   5   2       60.31       45.23      1.44 o 
   7   5   2       54.83       56.96      2.27 o 
   8   5   2        9.21        5.99      5.17 o 
  -9   6   2       21.26       19.59      1.64 o 
  -8   6   2       43.33       40.21      1.37 o 
  -7   6   2        1.57        1.04      0.70 o 
  -6   6   2        1.84        1.36      0.66 o 
  -5   6   2      832.73      802.87      9.97 o 
  -4   6   2      419.06      454.82     10.72 o 
  -3   6   2     1621.75     1637.11     16.57 o 
  -2   6   2        0.32        4.36      0.50 o 
  -1   6   2     1275.40     1289.25     12.99 o 
   0   6   2        0.10        2.65      0.37 o 
   1   6   2       95.93       82.66      1.63 o 
   2   6   2     1818.91     1900.24     24.97 o 
   3   6   2        8.50        5.48      1.16 o 
   4   6   2       78.91       75.92      2.41 o 
   5   6   2       88.39       68.04      1.17 o 
   6   6   2       42.03       46.54      1.52 o 
   7   6   2       10.13        7.97      0.81 o 
  -9   7   2       13.06       12.41      4.15 o 
  -8   7   2        4.34        3.78      0.64 o 
  -7   7   2        6.17        7.17      0.97 o 
  -6   7   2       36.83       41.21      1.75 o 
  -5   7   2      195.03      208.03      3.87 o 
  -4   7   2       12.72       12.27      0.70 o 
  -3   7   2      191.30      189.50      3.17 o 
  -2   7   2       67.54       52.26      1.10 o 
  -1   7   2       47.65       65.79      1.27 o 
   0   7   2      182.65      206.47      2.05 o 
   1   7   2      608.10      660.72      8.34 o 
   2   7   2      303.66      351.97      5.61 o 
   3   7   2        3.80       13.84      1.14 o 
   4   7   2       26.38       24.27      0.87 o 
   5   7   2        0.01        0.22      0.30 o 
   6   7   2        9.12        8.92      0.58 o 
   7   7   2        0.91        1.89      1.68 o 
  -8   8   2        4.46        3.54      0.82 o 
  -7   8   2      101.62      104.41      2.16 o 
  -6   8   2       44.70       49.04      1.80 o 
  -5   8   2        0.71        0.43      0.63 o 
  -4   8   2      116.99      101.22      1.18 o 
  -3   8   2      699.48      661.92      8.21 o 
  -2   8   2       58.02       61.36      1.24 o 
  -1   8   2      133.68      119.34      1.81 o 
   0   8   2       20.33       17.20      0.82 o 
   1   8   2        0.10        0.25      0.63 o 
   2   8   2      432.58      406.68      6.51 o 
   3   8   2       25.93       28.24      1.79 o 
   4   8   2      769.11      739.64     19.05 o 
   5   8   2        2.72        3.53      1.32 o 
   6   8   2      169.62      168.09      5.75 o 
   7   8   2       30.83       28.78      3.08 o 
  -8   9   2       59.85       75.49     10.41 o 
  -7   9   2        0.02        0.22      0.45 o 
  -6   9   2      283.18      273.20      6.27 o 
  -5   9   2     1012.43      964.57     19.60 o 
  -4   9   2      172.78      163.33      3.32 o 
  -3   9   2      214.16      221.00      3.21 o 
  -2   9   2      262.19      259.55      2.57 o 
  -1   9   2        3.67        1.32      0.48 o 
   0   9   2      980.96      960.62      9.77 o 
   1   9   2     1136.42     1148.66     19.80 o 
   2   9   2      919.81      906.50     13.55 o 
   3   9   2      451.51      439.54      8.42 o 
   4   9   2        1.14        0.52      0.43 o 
   5   9   2      120.73      128.74      9.22 o 
   6   9   2        0.51        0.28      1.08 o 
   7   9   2        5.74        7.79      3.35 o 
  -8  10   2        0.25       -1.09      2.31 o 
  -7  10   2        0.93        0.68      2.15 o 
  -6  10   2       64.60       61.23      1.80 o 
  -5  10   2       22.97       21.31      1.29 o 
  -4  10   2      249.48      258.70      5.12 o 
  -3  10   2       41.93       42.25      1.12 o 
  -2  10   2      283.74      295.78      3.30 o 
  -1  10   2       20.70       24.10      0.96 o 
   0  10   2      141.13      141.86      1.92 o 
   1  10   2      319.73      317.70      3.39 o 
   2  10   2      502.19      513.05     10.09 o 
   3  10   2      136.30      140.59      4.60 o 
   4  10   2        3.48        1.83      1.76 o 
   5  10   2       51.82       43.44      3.95 o 
   6  10   2        4.29        2.83      1.94 o 
   7  10   2        0.99        1.63      2.69 o 
  -8  11   2       14.14       19.88      7.56 o 
  -7  11   2       23.83       26.24      3.53 o 
  -6  11   2       28.21       31.99      1.43 o 
  -5  11   2       27.39       30.75      1.45 o 
  -4  11   2      112.40      109.64      3.11 o 
  -3  11   2      252.43      268.78      2.99 o 
  -2  11   2      107.40      108.05      2.21 o 
  -1  11   2       75.45       85.29      1.48 o 
   0  11   2      221.08      225.39      2.94 o 
   1  11   2      720.84      676.13      5.87 o 
   2  11   2       70.01       87.37      4.41 o 
   3  11   2      311.79      324.05      5.96 o 
   4  11   2      189.76      184.53      5.01 o 
   5  11   2      329.87      343.37     12.42 o 
   6  11   2        0.09        0.82      2.11 o 
  -7  12   2      114.43      133.00     13.14 o 
  -6  12   2        1.98        1.74      1.44 o 
  -5  12   2      163.70      160.88      7.82 o 
  -4  12   2       20.30       20.44      0.70 o 
  -3  12   2      798.33      759.50      8.30 o 
  -2  12   2      119.56      137.82      2.11 o 
  -1  12   2      421.27      404.62      4.84 o 
   0  12   2      180.84      181.22      3.24 o 
   1  12   2        5.49        4.73      0.57 o 
   2  12   2        0.07        1.43      1.32 o 
   3  12   2        0.01        0.98      1.09 o 
   4  12   2       59.34       59.15      3.09 o 
   5  12   2        0.11       -0.37      1.25 o 
   6  12   2       51.03       55.20      5.99 o 
  -7  13   2        2.94        2.45      2.65 o 
  -6  13   2       25.80       21.04      3.30 o 
  -5  13   2       52.11       59.85      8.64 o 
  -4  13   2      138.92      143.74      6.38 o 
  -3  13   2       24.41       24.09      1.06 o 
  -2  13   2      116.53      100.12      1.51 o 
  -1  13   2      145.19      139.12      2.38 o 
   0  13   2       16.00       15.39      1.14 o 
   1  13   2      136.80      133.31      1.58 o 
   2  13   2       94.79       88.07      4.93 o 
   3  13   2       58.51       61.36      3.30 o 
   4  13   2       17.03       16.80      2.54 o 
   5  13   2       27.54       23.25      5.04 o 
  -6  14   2        0.20       -1.85      1.96 o 
  -5  14   2      244.74      308.94     14.40 o 
  -4  14   2       94.17       91.47      3.86 o 
  -3  14   2      275.29      267.03      8.00 o 
  -2  14   2      120.02      113.54      1.97 o 
  -1  14   2       19.35       18.13      1.28 o 
   0  14   2      206.86      204.11      4.62 o 
   1  14   2        3.23        3.40      0.33 o 
   2  14   2      567.73      575.36      9.89 o 
   3  14   2        2.18        2.83      0.95 o 
   4  14   2        4.65        4.30      1.60 o 
   5  14   2        7.17        6.48      2.76 o 
  -6  15   2        3.69        3.16      3.18 o 
  -5  15   2       28.75       26.28      3.69 o 
  -4  15   2      261.93      243.24      9.59 o 
  -3  15   2       84.05       89.49      1.70 o 
  -2  15   2      156.89      149.11      2.64 o 
  -1  15   2       87.91       76.12      1.55 o 
   0  15   2        6.16        5.53      0.88 o 
   1  15   2      239.42      233.76      6.10 o 
   2  15   2        5.15        5.51      0.96 o 
   3  15   2       40.09       43.01      2.11 o 
   4  15   2       18.80       14.96      6.52 o 
  -5  16   2        4.97        1.04      1.88 o 
  -4  16   2        4.63        6.14      2.88 o 
  -3  16   2        4.93        3.09      1.24 o 
  -2  16   2       17.21       18.97      1.17 o 
  -1  16   2       82.62       84.81      4.12 o 
   0  16   2        9.83        8.62      0.70 o 
   1  16   2       13.85       14.48      1.62 o 
   2  16   2        0.01       -0.07      0.70 o 
   3  16   2        2.69        2.07      0.94 o 
   4  16   2        5.79        4.92      2.56 o 
  -4  17   2       29.08       27.89      3.45 o 
  -3  17   2        3.49        2.88      1.38 o 
  -2  17   2      148.80      147.26      2.57 o 
  -1  17   2       60.74       61.19      1.82 o 
   0  17   2       49.37       58.00      2.39 o 
   1  17   2       71.27       67.94      2.17 o 
   2  17   2       38.38       46.35      2.37 o 
   3  17   2        4.53        7.93      3.31 o 
  -3  18   2        7.82       13.18      3.52 o 
  -2  18   2        3.61        7.51      1.48 o 
  -1  18   2       61.96       63.84      2.43 o 
   0  18   2       18.00       20.10      1.33 o 
   1  18   2       12.21       16.69      2.00 o 
 -10   1   3        0.04        1.14      0.98 o 
  -9   1   3        3.96        3.55      0.81 o 
  -8   1   3        0.03       -0.19      0.39 o 
  -7   1   3       53.84       57.55      1.20 o 
  -6   1   3      125.34      124.92      1.98 o 
  -5   1   3     1418.63     1418.77     23.63 o 
  -4   1   3       20.84       20.69      0.83 o 
  -3   1   3      736.18      700.33      6.38 o 
  -2   1   3    11440.86    11301.36    202.16 o 
  -1   1   3      138.19      138.51      1.39 o 
   0   1   3     1775.82     1937.76     16.04 o 
   1   1   3     2885.53     3224.16     46.57 o 
   2   1   3     2606.60     2766.73     25.09 o 
   3   1   3     1828.98     1917.09     16.34 o 
   4   1   3      114.34      134.74      1.64 o 
   5   1   3      423.39      441.77      7.29 o 
   6   1   3       38.58       35.02      1.74 o 
   7   1   3       32.60       41.57      7.28 o 
   8   1   3       33.81       39.96      2.40 o 
 -10   2   3        6.34        6.59      1.07 o 
  -9   2   3        3.00        2.70      1.02 o 
  -8   2   3        4.29        2.75      0.46 o 
  -7   2   3      258.54      253.46      4.63 o 
  -6   2   3       12.25       13.47      0.54 o 
  -5   2   3     1326.87     1345.71     17.37 o 
  -4   2   3      325.20      278.19      3.34 o 
  -3   2   3     2293.71     2314.09     30.08 o 
  -2   2   3    20765.81    19694.23    489.83 o 
  -1   2   3      719.18      724.81      5.05 o 
   0   2   3     2727.97     2898.04     27.10 o 
   1   2   3      759.28      699.08      5.01 o 
   2   2   3      309.41      367.19      2.63 o 
   3   2   3      722.97      735.89      6.17 o 
   4   2   3      526.83      528.59      4.90 o 
   5   2   3      295.45      297.11      4.89 o 
   6   2   3       11.94       10.67      1.32 o 
   7   2   3        8.26       10.51      0.84 o 
   8   2   3        1.57        1.41      1.09 o 
 -10   3   3        9.40        8.03      1.41 o 
  -9   3   3       47.27       44.83      1.99 o 
  -8   3   3      107.96      106.04      2.65 o 
  -7   3   3       49.14       47.55      1.19 o 
  -6   3   3        0.00        0.39      0.39 o 
  -5   3   3      302.68      320.39      4.69 o 
  -4   3   3        0.15        1.32      0.33 o 
  -3   3   3      720.45      704.66      9.26 o 
  -2   3   3      598.56      589.68      7.23 o 
  -1   3   3        0.07        1.30      0.26 o 
   0   3   3        8.93       13.80      0.42 o 
   1   3   3     1059.23     1164.61     16.98 o 
   2   3   3      415.58      470.18      6.69 o 
   3   3   3       42.35       36.63      1.10 o 
   4   3   3       27.93       29.79      0.94 o 
   5   3   3      346.16      355.81      4.46 o 
   6   3   3       13.37        7.92      0.95 o 
   7   3   3       63.05       65.50      2.32 o 
  -9   4   3       11.20        9.89      1.05 o 
  -8   4   3      783.99      761.32      9.24 o 
  -7   4   3      222.89      221.95      3.09 o 
  -6   4   3      147.24      151.56      3.73 o 
  -5   4   3        9.01       12.41      1.08 o 
  -4   4   3      134.27      130.12      1.77 o 
  -3   4   3     1166.99     1133.55     10.61 o 
  -2   4   3      531.85      585.45      4.79 o 
  -1   4   3     7760.24     8291.54    121.18 o 
   0   4   3      323.16      310.15      2.87 o 
   1   4   3     3252.28     3271.65     32.74 o 
   2   4   3       20.27       19.98      0.61 o 
   3   4   3      421.18      384.93      3.81 o 
   4   4   3      667.19      693.28      6.74 o 
   5   4   3       87.24       82.06      1.65 o 
   6   4   3        2.42        0.45      0.63 o 
   7   4   3       42.58       42.91      1.80 o 
  -9   5   3       56.07       50.60      2.20 o 
  -8   5   3       16.72       15.53      1.40 o 
  -7   5   3       17.50       16.12      1.40 o 
  -6   5   3       37.63       37.73      1.37 o 
  -5   5   3      134.48      126.83      1.98 o 
  -4   5   3       23.10       21.80      1.06 o 
  -3   5   3      751.39      762.00      5.92 o 
  -2   5   3      599.59      587.90      4.99 o 
  -1   5   3      129.87      112.54      2.09 o 
   0   5   3      227.97      202.14      2.00 o 
   1   5   3      501.44      569.36      6.09 o 
   2   5   3      459.93      436.81      3.55 o 
   3   5   3      710.32      687.58      7.46 o 
   4   5   3       28.15       21.66      0.67 o 
   5   5   3      343.09      318.52      5.13 o 
   6   5   3      171.11      159.93      4.98 o 
   7   5   3       59.70       70.21      1.85 o 
  -9   6   3        0.96        2.20      1.00 o 
  -8   6   3       10.79       11.71      1.35 o 
  -7   6   3        6.48        6.72      1.08 o 
  -6   6   3      278.98      276.52      4.59 o 
  -5   6   3      170.66      193.89      3.10 o 
  -4   6   3      272.43      257.29      3.40 o 
  -3   6   3      116.98      105.41      1.46 o 
  -2   6   3     2185.08     2410.83     25.32 o 
  -1   6   3      401.21      401.44      2.96 o 
   0   6   3      325.09      334.16      2.82 o 
   1   6   3      920.64      962.84     10.36 o 
   2   6   3        0.01        1.11      0.59 o 
   3   6   3        9.30        6.55      0.23 o 
   4   6   3       25.25       23.00      0.69 o 
   5   6   3       27.44       23.03      0.68 o 
   6   6   3       35.63       40.08      1.47 o 
   7   6   3       12.41       13.67      3.20 o 
  -9   7   3       32.68       33.94      1.82 o 
  -8   7   3        0.02       -0.13      0.59 o 
  -7   7   3      176.58      177.21      2.97 o 
  -6   7   3       33.30       39.16      2.46 o 
  -5   7   3      165.64      171.77      5.77 o 
  -4   7   3      259.68      233.33      6.21 o 
  -3   7   3      246.97      238.58      2.89 o 
  -2   7   3     2621.92     2749.73     33.17 o 
  -1   7   3      178.95      182.56      1.76 o 
   0   7   3     1066.09     1029.79      8.87 o 
   1   7   3      866.22      842.65     11.34 o 
   2   7   3      237.67      225.01      4.39 o 
   3   7   3      275.08      238.81      6.14 o 
   4   7   3       95.96       97.97      3.62 o 
   5   7   3      197.88      195.29      6.08 o 
   6   7   3       14.55       16.26      3.40 o 
   7   7   3       25.71       21.78      3.04 o 
  -9   8   3        1.31        3.52      2.37 o 
  -8   8   3        6.54        7.81      0.74 o 
  -7   8   3       33.87       35.73      1.86 o 
  -6   8   3      255.04      251.55      4.48 o 
  -5   8   3      329.34      332.53      4.52 o 
  -4   8   3       44.07       48.04      1.28 o 
  -3   8   3        6.14        6.66      0.61 o 
  -2   8   3       76.95       77.35      1.62 o 
  -1   8   3     1124.16     1126.82     10.41 o 
   0   8   3        2.43        4.25      0.64 o 
   1   8   3       11.28       18.54      1.83 o 
   2   8   3      524.90      501.70      8.16 o 
   3   8   3      462.96      457.92      7.15 o 
   4   8   3       27.73       31.53      1.66 o 
   5   8   3       31.71       29.91      1.23 o 
   6   8   3       75.39       75.99      3.73 o 
   7   8   3        0.11        0.51      1.21 o 
  -8   9   3        6.51        4.76      0.81 o 
  -7   9   3       22.45       23.66      1.57 o 
  -6   9   3        1.39        1.40      0.74 o 
  -5   9   3     1328.50     1289.62     25.97 o 
  -4   9   3        0.58        0.01      0.26 o 
  -3   9   3        9.26        4.99      0.49 o 
  -2   9   3      499.92      455.93      6.36 o 
  -1   9   3      295.67      301.49      3.44 o 
   0   9   3      189.56      194.01      1.91 o 
   1   9   3        4.66        6.11      1.54 o 
   2   9   3     1155.06     1183.16     17.36 o 
   3   9   3      317.86      332.54      6.57 o 
   4   9   3       86.09       76.03      2.74 o 
   5   9   3       11.88        8.82      0.85 o 
   6   9   3        5.48        6.40      1.84 o 
  -8  10   3       18.26       15.13      3.10 o 
  -7  10   3       60.56       55.36      1.73 o 
  -6  10   3       24.79       28.35      1.52 o 
  -5  10   3      853.73      845.28     18.36 o 
  -4  10   3      113.35      104.60      1.96 o 
  -3  10   3      290.29      289.19      3.23 o 
  -2  10   3      152.66      170.10      2.25 o 
  -1  10   3      316.55      293.26      3.85 o 
   0  10   3      645.72      656.07      5.83 o 
   1  10   3      800.13      803.84     11.41 o 
   2  10   3        0.18       -1.06      1.06 o 
   3  10   3      480.94      500.88      8.81 o 
   4  10   3      316.35      324.09     10.31 o 
   5  10   3        1.39        3.29      1.37 o 
   6  10   3       16.22       18.09      3.02 o 
  -8  11   3       18.27       17.72      3.33 o 
  -7  11   3       11.97       10.98      3.71 o 
  -6  11   3        1.21        0.09      0.49 o 
  -5  11   3       28.92       27.79      1.60 o 
  -4  11   3      123.46      136.09      3.36 o 
  -3  11   3        8.40        6.32      0.71 o 
  -2  11   3        0.25        0.65      0.46 o 
  -1  11   3       86.73       89.00      2.06 o 
   0  11   3        1.95        1.26      0.39 o 
   1  11   3      876.55      858.91     15.09 o 
   2  11   3       32.38       45.41      6.61 o 
   3  11   3      174.70      180.37      4.72 o 
   4  11   3        2.07        2.88      2.17 o 
   5  11   3        0.50        1.44      1.37 o 
   6  11   3       80.36       82.56     10.69 o 
  -7  12   3       22.17       22.46      3.37 o 
  -6  12   3       68.73       61.30      1.90 o 
  -5  12   3        0.63        0.87      0.24 o 
  -4  12   3       15.27       16.61      1.09 o 
  -3  12   3       37.28       36.87      1.36 o 
  -2  12   3        8.06        9.52      0.83 o 
  -1  12   3     1079.91     1083.23     12.71 o 
   0  12   3       19.72       20.82      0.76 o 
   1  12   3       85.69       72.26      3.38 o 
   2  12   3       66.76       67.22      3.70 o 
   3  12   3       44.59       40.03      2.60 o 
   4  12   3       12.44       16.83      2.53 o 
   5  12   3       19.52       23.90      4.33 o 
  -7  13   3       66.52       69.50      6.26 o 
  -6  13   3       50.39       49.95      3.49 o 
  -5  13   3       20.45       13.85      0.68 o 
  -4  13   3       48.01       48.44      1.27 o 
  -3  13   3       11.66       10.33      0.78 o 
  -2  13   3      116.13      125.48      2.42 o 
  -1  13   3       27.45       29.20      0.90 o 
   0  13   3      357.46      350.98      3.91 o 
   1  13   3       88.58       90.99      3.68 o 
   2  13   3       81.66       78.41      3.26 o 
   3  13   3       68.47       78.94      3.50 o 
   4  13   3      132.66      150.77      5.12 o 
   5  13   3        0.49       -0.50      1.42 o 
  -6  14   3        2.60        0.50      2.23 o 
  -5  14   3      146.42      182.57     21.41 o 
  -4  14   3       19.53       21.10      0.99 o 
  -3  14   3        8.81        7.10      0.88 o 
  -2  14   3       51.64       41.86      1.51 o 
  -1  14   3       50.87       59.59      1.36 o 
   0  14   3       25.82       22.70      0.80 o 
   1  14   3       72.21       74.99      3.29 o 
   2  14   3        6.73        7.11      2.33 o 
   3  14   3       37.89       35.10      2.69 o 
   4  14   3        2.65        0.91      1.56 o 
  -6  15   3        1.12        0.73      1.64 o 
  -5  15   3      108.19      116.14      4.91 o 
  -4  15   3      133.79      148.95     26.65 o 
  -3  15   3       47.65       40.04      1.01 o 
  -2  15   3        2.09        1.40      0.56 o 
  -1  15   3       40.71       42.95      1.36 o 
   0  15   3      142.39      136.13      2.36 o 
   1  15   3        0.00        0.57      1.27 o 
   2  15   3       90.52       98.86      3.18 o 
   3  15   3        7.75        8.74      2.30 o 
   4  15   3       42.97       55.87      7.79 o 
  -5  16   3       43.78       62.09      9.43 o 
  -4  16   3       28.15       25.31      1.86 o 
  -3  16   3       11.36       14.63      0.98 o 
  -2  16   3       21.42       21.76      1.10 o 
  -1  16   3      138.95      132.92      2.12 o 
   0  16   3        1.28        1.63      1.32 o 
   1  16   3       58.91       64.97      2.68 o 
   2  16   3       31.43       35.49      3.10 o 
   3  16   3      147.50      177.66      6.53 o 
  -4  17   3        0.06       -0.88      1.54 o 
  -3  17   3        2.87        4.01      1.50 o 
  -2  17   3       11.24        9.75      0.98 o 
  -1  17   3       16.49       11.81      0.87 o 
   0  17   3       13.81        9.11      1.29 o 
   1  17   3        1.01       -0.53      0.90 o 
   2  17   3        3.03        1.64      1.12 o 
  -3  18   3       18.13       14.75      1.65 o 
  -2  18   3        9.24        7.31      0.86 o 
  -1  18   3       76.93       80.78      2.53 o 
   0  18   3       18.64       23.93      2.28 o 
   1  18   3       60.14       58.86      2.50 o 
 -10   0   4        0.00        1.38      1.46 o 
  -9   0   4       35.14       38.10      1.70 o 
  -8   0   4      451.24      438.57     14.11 o 
  -7   0   4      293.76      284.87      7.35 o 
  -6   0   4      207.12      208.96      8.10 o 
  -5   0   4      114.20      116.53      4.56 o 
  -4   0   4     1006.89      987.31     14.73 o 
  -3   0   4     1528.11     1724.09     26.69 o 
  -2   0   4    43329.41    34209.44   1333.54 o 
  -1   0   4     3015.63     3185.59     90.26 o 
   0   0   4      191.68      153.74      1.77 o 
   1   0   4      197.87      184.06      2.74 o 
   2   0   4      155.34      142.69      2.53 o 
   3   0   4        6.48        5.30      0.97 o 
   4   0   4      325.20      328.16      7.89 o 
   5   0   4       12.14       15.68      1.29 o 
   6   0   4       63.25       91.82      6.06 o 
   7   0   4        0.05        2.04      2.52 o 
 -10   1   4        9.08        7.32      1.38 o 
  -9   1   4       24.58       25.66      1.52 o 
  -8   1   4       18.51       20.24      0.92 o 
  -7   1   4      134.60      127.39      1.81 o 
  -6   1   4      490.80      502.14      8.26 o 
  -5   1   4       20.44       20.59      1.33 o 
  -4   1   4      159.25      159.61      2.30 o 
  -3   1   4       84.83       65.69      1.30 o 
  -2   1   4    23336.80    21372.32    490.49 o 
  -1   1   4     1768.54     1729.49     21.47 o 
   0   1   4       11.20       17.93      0.49 o 
   1   1   4      907.00      910.17      6.52 o 
   2   1   4       24.82       21.84      0.71 o 
   3   1   4      171.24      175.06      1.89 o 
   4   1   4     2279.53     2222.20     21.56 o 
   5   1   4       56.68       53.05      1.71 o 
   6   1   4       41.01       45.31      4.87 o 
   7   1   4       21.17       23.67      2.14 o 
 -10   2   4        2.59        2.12      1.42 o 
  -9   2   4       34.05       36.58      1.71 o 
  -8   2   4      453.61      435.35      9.56 o 
  -7   2   4        0.02        0.14      0.37 o 
  -6   2   4        0.54        0.36      0.55 o 
  -5   2   4     1744.23     1734.11     21.68 o 
  -4   2   4        7.56        5.98      0.68 o 
  -3   2   4     1367.19     1360.15     13.71 o 
  -2   2   4     1394.41     1307.34     12.03 o 
  -1   2   4       24.24       31.62      0.72 o 
   0   2   4       63.15       57.48      0.98 o 
   1   2   4     1555.87     1556.00     13.37 o 
   2   2   4       44.24       37.64      0.64 o 
   3   2   4      280.33      267.72      2.55 o 
   4   2   4     1157.34     1112.66     10.67 o 
   5   2   4       70.92       78.28      1.41 o 
   6   2   4        8.64        7.94      1.73 o 
   7   2   4      208.37      241.71      7.33 o 
 -10   3   4       11.03       10.25      1.32 o 
  -9   3   4       73.82       70.30      2.71 o 
  -8   3   4       71.37       66.73      1.89 o 
  -7   3   4      191.01      181.21      3.12 o 
  -6   3   4       87.81       70.47      1.77 o 
  -5   3   4       13.74        5.92      0.74 o 
  -4   3   4     2811.67     2992.25     42.50 o 
  -3   3   4      801.72      660.59      5.69 o 
  -2   3   4       17.77       23.35      0.97 o 
  -1   3   4      324.24      302.75      3.57 o 
   0   3   4       51.75       40.87      0.58 o 
   1   3   4      146.23      174.25      1.66 o 
   2   3   4       97.64       70.77      1.16 o 
   3   3   4        1.40        2.85      0.47 o 
   4   3   4        0.17        0.74      0.52 o 
   5   3   4       15.57       19.61      1.08 o 
   6   3   4      205.21      197.02      4.11 o 
   7   3   4       76.93       79.96      3.16 o 
 -10   4   4        1.13        0.25      0.70 o 
  -9   4   4       35.41       34.39      1.85 o 
  -8   4   4       11.33       10.51      1.16 o 
  -7   4   4        0.50       -0.12      0.50 o 
  -6   4   4      236.67      235.25      3.99 o 
  -5   4   4       11.09        8.28      1.06 o 
  -4   4   4       91.88       83.51      1.83 o 
  -3   4   4       12.76       13.83      0.68 o 
  -2   4   4        3.65        3.93      0.39 o 
  -1   4   4       21.83       20.44      0.46 o 
   0   4   4        9.53       10.91      0.35 o 
   1   4   4     8328.82     9680.31    139.51 o 
   2   4   4      183.95      225.21      2.06 o 
   3   4   4      123.52      138.68      1.93 o 
   4   4   4       24.00       23.94      1.02 o 
   5   4   4       21.47       19.27      0.97 o 
   6   4   4      131.60      140.44      2.25 o 
   7   4   4       10.49        9.50      1.21 o 
 -10   5   4       13.52       12.28      1.70 o 
  -9   5   4       34.45       33.25      1.78 o 
  -8   5   4        3.53        4.40      0.99 o 
  -7   5   4       41.28       37.92      1.29 o 
  -6   5   4      205.36      216.83      4.25 o 
  -5   5   4      269.59      289.16      4.37 o 
  -4   5   4      988.64     1010.87     11.91 o 
  -3   5   4      714.81      690.95      9.68 o 
  -2   5   4      354.53      371.08      3.51 o 
  -1   5   4       77.73      111.43      1.20 o 
   0   5   4      557.60      533.22      3.82 o 
   1   5   4      348.15      398.80      3.13 o 
   2   5   4       27.59       29.24      0.71 o 
   3   5   4        3.11        3.22      0.47 o 
   4   5   4      134.99      146.14      1.93 o 
   5   5   4        4.54        2.96      0.52 o 
   6   5   4      127.03      122.15      2.98 o 
   7   5   4       13.74       18.18      3.95 o 
  -9   6   4       17.29       14.26      1.73 o 
  -8   6   4      273.53      263.70      4.89 o 
  -7   6   4      282.52      297.93      4.71 o 
  -6   6   4       77.16       70.73      2.04 o 
  -5   6   4       99.93      117.56      2.95 o 
  -4   6   4       57.39       40.11      1.54 o 
  -3   6   4     1601.94     1690.62     16.26 o 
  -2   6   4       46.66       52.48      1.05 o 
  -1   6   4      599.61      547.41      4.44 o 
   0   6   4        4.43        7.42      0.47 o 
   1   6   4      515.66      504.19      6.68 o 
   2   6   4       33.94       58.14      2.32 o 
   3   6   4     1106.46     1061.69      8.29 o 
   4   6   4       87.96       63.02      1.93 o 
   5   6   4      108.27      108.40      3.05 o 
   6   6   4       11.97       15.26      2.31 o 
   7   6   4        3.56        3.19      2.44 o 
  -9   7   4        1.25        1.25      0.89 o 
  -8   7   4       12.38       13.44      1.03 o 
  -7   7   4       15.59       12.81      1.57 o 
  -6   7   4      141.68      135.51      2.26 o 
  -5   7   4       39.12       43.81      1.01 o 
  -4   7   4       13.13       11.95      0.78 o 
  -3   7   4       14.23       10.70      0.49 o 
  -2   7   4      551.05      592.61      4.85 o 
  -1   7   4      243.33      280.50      2.91 o 
   0   7   4       67.22       69.43      1.14 o 
   1   7   4        0.01        0.51      0.57 o 
   2   7   4      163.77      183.08      3.03 o 
   3   7   4       35.81       27.43      2.85 o 
   4   7   4      328.30      287.06      8.65 o 
   5   7   4      106.39       96.29      3.18 o 
   6   7   4        8.92        4.78      2.71 o 
  -9   8   4        1.72        2.07      0.91 o 
  -8   8   4       48.56       49.85      2.43 o 
  -7   8   4       18.54       22.51      1.59 o 
  -6   8   4       14.11       12.67      0.92 o 
  -5   8   4      225.45      216.75      3.99 o 
  -4   8   4      196.95      209.64      2.32 o 
  -3   8   4        1.52        5.66      0.72 o 
  -2   8   4     1294.27     1457.30     22.83 o 
  -1   8   4      171.75      174.53      2.32 o 
   0   8   4      177.95      152.15      1.81 o 
   1   8   4       50.80       40.61      1.68 o 
   2   8   4       99.77      103.79      3.06 o 
   3   8   4        0.46        0.06      0.86 o 
   4   8   4       39.80       29.18      1.38 o 
   5   8   4      114.76      123.50      5.06 o 
   6   8   4        6.71        7.22      2.17 o 
  -9   9   4        9.43        8.44      2.71 o 
  -8   9   4       22.39       22.16      2.49 o 
  -7   9   4       53.68       54.86      2.99 o 
  -6   9   4      219.68      214.87      4.31 o 
  -5   9   4       18.57       17.10      1.09 o 
  -4   9   4       55.40       58.10      1.31 o 
  -3   9   4        0.22        0.19      0.39 o 
  -2   9   4     1708.17     1757.09     23.56 o 
  -1   9   4      259.36      250.24      2.83 o 
   0   9   4      443.53      422.63      3.93 o 
   1   9   4       64.21       61.55      2.74 o 
   2   9   4      222.05      217.78      5.41 o 
   3   9   4       11.69       14.44      1.73 o 
   4   9   4      346.31      303.80      9.74 o 
   5   9   4        1.36        0.11      1.15 o 
   6   9   4       28.93       41.55      4.80 o 
  -8  10   4       27.91       28.22      1.29 o 
  -7  10   4        7.16        8.42      1.11 o 
  -6  10   4       24.62       24.85      1.23 o 
  -5  10   4      753.21      704.73     24.02 o 
  -4  10   4        1.49        2.02      0.97 o 
  -3  10   4       93.68       93.89      1.49 o 
  -2  10   4       41.08       40.63      1.19 o 
  -1  10   4        0.02       -0.39      0.39 o 
   0  10   4        4.63        3.91      0.37 o 
   1  10   4       11.23        9.93      2.05 o 
   2  10   4       88.63       95.94      3.89 o 
   3  10   4        0.00       -1.02      1.08 o 
   4  10   4      121.92      129.32      5.81 o 
   5  10   4        9.73       12.16      1.84 o 
   6  10   4        9.04        7.83      2.73 o 
  -8  11   4        2.35        2.71      2.20 o 
  -7  11   4       27.59       24.82      1.92 o 
  -6  11   4       15.33       18.36      0.85 o 
  -5  11   4       50.07       48.74      2.99 o 
  -4  11   4      217.08      234.38      3.07 o 
  -3  11   4      105.77      106.59      1.56 o 
  -2  11   4       63.60       67.24      1.37 o 
  -1  11   4       91.95       84.68      1.62 o 
   0  11   4      113.75      116.90      1.76 o 
   1  11   4      151.41      150.55      4.12 o 
   2  11   4       21.08       19.83      1.92 o 
   3  11   4       10.74       11.35      1.86 o 
   4  11   4       16.95       17.41      0.84 o 
   5  11   4       24.98       25.87      2.48 o 
  -8  12   4        3.06        2.84      3.03 o 
  -7  12   4        2.13        1.82      1.23 o 
  -6  12   4       64.80       64.66      2.53 o 
  -5  12   4        0.73        1.36      0.34 o 
  -4  12   4      230.51      230.81      3.42 o 
  -3  12   4      300.63      278.96      3.07 o 
  -2  12   4       80.70       68.98      1.54 o 
  -1  12   4        7.12        7.59      0.67 o 
   0  12   4        7.17        6.34      0.44 o 
   1  12   4     3740.56     3922.63     75.02 o 
   2  12   4       49.33       49.95      4.09 o 
   3  12   4        1.02        0.48      1.07 o 
   4  12   4        7.01        8.09      2.85 o 
   5  12   4      197.63      223.35      8.27 o 
  -7  13   4        1.35        1.17      1.61 o 
  -6  13   4       74.14       64.84      2.05 o 
  -5  13   4       31.15       33.40      1.08 o 
  -4  13   4      115.93      117.50      2.11 o 
  -3  13   4       15.76       14.50      1.13 o 
  -2  13   4        5.77        5.03      0.69 o 
  -1  13   4       21.40       25.22      0.92 o 
   0  13   4       67.92       68.52      1.19 o 
   1  13   4       32.84       29.04      2.85 o 
   2  13   4       10.93       13.11      2.72 o 
   3  13   4       19.37       20.46      2.30 o 
   4  13   4       27.06       33.08      3.43 o 
  -7  14   4       82.54      100.91      6.02 o 
  -6  14   4       23.52       23.54      2.44 o 
  -5  14   4       63.03       53.47      1.50 o 
  -4  14   4       32.34       31.02      1.16 o 
  -3  14   4      149.97      174.85      2.39 o 
  -2  14   4      166.36      158.73      2.33 o 
  -1  14   4       44.79       46.52      1.33 o 
   0  14   4        0.04        0.03      0.30 o 
   1  14   4       63.13       74.69      4.26 o 
   2  14   4        7.59        7.70      1.62 o 
   3  14   4      173.08      175.19      5.65 o 
   4  14   4       37.10       42.00      3.38 o 
  -6  15   4       10.05        8.95      2.40 o 
  -5  15   4        2.85        3.80      1.43 o 
  -4  15   4       53.48       58.31      1.92 o 
  -3  15   4      164.45      156.02      2.58 o 
  -2  15   4      120.54      119.85      2.35 o 
  -1  15   4       43.19       45.52      2.08 o 
   0  15   4        8.27        7.50      1.24 o 
   1  15   4        1.35        1.37      1.18 o 
   2  15   4       94.28       94.35      5.48 o 
   3  15   4       32.92       31.30      3.48 o 
  -5  16   4       27.17       26.69      3.40 o 
  -4  16   4        0.93       -0.43      0.79 o 
  -3  16   4       29.72       26.83      1.09 o 
  -2  16   4       59.17       51.45      2.38 o 
  -1  16   4       15.63       10.11      0.73 o 
   0  16   4       28.99       35.71      3.02 o 
   1  16   4        5.81        4.47      2.03 o 
   2  16   4        2.88        3.54      1.55 o 
  -4  17   4       64.90       78.25      4.43 o 
  -3  17   4        5.40        4.28      0.61 o 
  -2  17   4        6.07        8.47      1.00 o 
  -1  17   4       28.38       32.00      2.27 o 
   0  17   4      142.73      148.18      3.62 o 
   1  17   4        4.82        5.55      1.83 o 
  -2  18   4        1.26        1.18      0.78 o 
  -1  18   4        8.71        9.32      1.75 o 
   0  18   4       13.25        9.83      1.95 o 
 -10   1   5       59.55       65.86      3.24 o 
  -9   1   5       48.28       45.18      3.88 o 
  -8   1   5       70.46       69.74      1.51 o 
  -7   1   5       73.35       70.47      2.56 o 
  -6   1   5       45.48       48.05      2.79 o 
  -5   1   5       72.06       70.70      1.50 o 
  -4   1   5      629.31      620.43      6.98 o 
  -3   1   5      491.60      497.51      4.87 o 
  -2   1   5      374.75      397.43      3.97 o 
  -1   1   5     3401.27     3484.10     41.25 o 
   0   1   5     2044.15     1995.60     21.04 o 
   1   1   5      364.28      304.56      2.57 o 
   2   1   5      857.46      824.00      7.32 o 
   3   1   5      311.73      306.87      3.25 o 
   4   1   5      558.35      548.53      8.28 o 
   5   1   5        4.74        4.60      0.77 o 
   6   1   5       40.75       39.77      1.47 o 
   7   1   5       21.30       25.68      2.92 o 
 -10   2   5       63.52       60.76      2.75 o 
  -9   2   5       22.94       20.51      1.68 o 
  -8   2   5       29.63       31.72      1.18 o 
  -7   2   5       46.93       48.51      2.34 o 
  -6   2   5      185.17      190.17      4.17 o 
  -5   2   5        6.26       14.41      1.17 o 
  -4   2   5     1247.11     1231.26     13.47 o 
  -3   2   5      501.31      542.06      5.34 o 
  -2   2   5     3073.43     3108.36     39.09 o 
  -1   2   5        0.29       -0.09      0.29 o 
   0   2   5        0.48        1.38      0.35 o 
   1   2   5      214.79      186.22      1.71 o 
   2   2   5      126.89      136.74      1.72 o 
   3   2   5      503.13      472.03      4.69 o 
   4   2   5      683.78      691.99     10.22 o 
   5   2   5      165.49      168.49      2.79 o 
   6   2   5       60.55       64.24      2.50 o 
   7   2   5       67.90       69.75      3.84 o 
 -10   3   5        5.89        5.83      1.75 o 
  -9   3   5       39.77       39.89      1.84 o 
  -8   3   5       15.79       13.22      1.62 o 
  -7   3   5       59.40       56.25      1.40 o 
  -6   3   5       31.52       31.38      1.56 o 
  -5   3   5      451.44      445.04      6.89 o 
  -4   3   5        0.48        0.32      0.30 o 
  -3   3   5     1135.29     1101.41      9.90 o 
  -2   3   5       16.82        8.63      0.65 o 
  -1   3   5      133.84      124.95      1.21 o 
   0   3   5       90.57       95.61      1.66 o 
   1   3   5     1246.42     1259.41     10.70 o 
   2   3   5       73.51       64.49      0.97 o 
   3   3   5       20.27       19.88      0.73 o 
   4   3   5      335.86      317.50      3.81 o 
   5   3   5       10.90       11.68      0.89 o 
   6   3   5       10.56       13.38      1.84 o 
 -10   4   5        0.64        0.03      0.73 o 
  -9   4   5       28.96       28.46      1.60 o 
  -8   4   5       15.85       17.00      1.63 o 
  -7   4   5       11.18       10.49      1.27 o 
  -6   4   5      370.37      375.73      6.58 o 
  -5   4   5       51.21       59.60      1.63 o 
  -4   4   5      180.14      223.25      3.15 o 
  -3   4   5       21.61       16.49      0.68 o 
  -2   4   5     2657.34     2671.53     28.36 o 
  -1   4   5      430.70      416.18      3.07 o 
   0   4   5       71.46       71.18      0.97 o 
   1   4   5      449.44      423.64      3.35 o 
   2   4   5       54.80       53.96      0.88 o 
   3   4   5      164.83      168.30      2.04 o 
   4   4   5        1.89        3.01      0.62 o 
   5   4   5      233.94      240.40      6.87 o 
   6   4   5       15.65       13.96      1.18 o 
 -10   5   5        8.59        7.38      1.48 o 
  -9   5   5       69.27       66.33      2.39 o 
  -8   5   5        0.01        0.21      0.67 o 
  -7   5   5       68.33       68.23      2.63 o 
  -6   5   5       50.60       57.36      1.69 o 
  -5   5   5      525.16      558.40      8.56 o 
  -4   5   5      166.21      173.30      2.50 o 
  -3   5   5     1490.32     1560.62     20.09 o 
  -2   5   5      242.66      209.02      1.92 o 
  -1   5   5      847.40      827.65      6.50 o 
   0   5   5      924.09      873.15      7.27 o 
   1   5   5       81.50      130.57      1.97 o 
   2   5   5        2.43        1.13      0.34 o 
   3   5   5        1.07        0.80      0.43 o 
   4   5   5      617.33      600.75      5.93 o 
   5   5   5       28.62       28.60      1.80 o 
   6   5   5        0.16        0.21      0.98 o 
 -10   6   5      104.42       97.08      3.79 o 
  -9   6   5        7.61        7.68      1.08 o 
  -8   6   5       16.97       19.79      1.59 o 
  -7   6   5      251.22      263.51      4.61 o 
  -6   6   5      646.05      671.97      9.15 o 
  -5   6   5      176.25      152.84      2.79 o 
  -4   6   5       20.76       19.08      1.20 o 
  -3   6   5       97.68      101.33      1.36 o 
  -2   6   5       66.78       61.74      1.32 o 
  -1   6   5       63.46       63.04      1.25 o 
   0   6   5        4.72        3.58      0.35 o 
   1   6   5      739.05      794.89      6.43 o 
   2   6   5      243.28      221.65      3.13 o 
   3   6   5        0.03        0.87      0.38 o 
   4   6   5      135.04      111.31      1.38 o 
   5   6   5        6.65        4.97      0.49 o 
   6   6   5        2.56        1.32      1.13 o 
  -9   7   5        0.02        0.03      0.56 o 
  -8   7   5        1.46        0.97      1.02 o 
  -7   7   5      188.29      182.01      5.24 o 
  -6   7   5       13.07       10.44      1.07 o 
  -5   7   5      313.38      289.62      5.64 o 
  -4   7   5      377.20      360.66      3.61 o 
  -3   7   5      184.44      163.45      2.06 o 
  -2   7   5       31.62       27.95      1.11 o 
  -1   7   5      405.83      418.07      4.11 o 
   0   7   5      492.54      477.20      4.44 o 
   1   7   5      340.66      341.48      4.88 o 
   2   7   5      583.77      567.43      7.78 o 
   3   7   5        0.83        2.14      0.75 o 
   4   7   5      240.33      216.15      4.50 o 
   5   7   5        4.07        2.26      0.85 o 
   6   7   5       24.68       15.02      6.97 o 
  -9   8   5        8.67        8.01      1.09 o 
  -8   8   5        7.03        7.08      1.34 o 
  -7   8   5       44.46       47.01      2.25 o 
  -6   8   5      436.05      443.20      8.71 o 
  -5   8   5        0.09        0.66      0.36 o 
  -4   8   5      452.13      422.81      4.99 o 
  -3   8   5        3.95        4.06      0.50 o 
  -2   8   5        3.17        2.40      0.40 o 
  -1   8   5      632.61      615.40      5.19 o 
   0   8   5     1098.25     1099.55     10.57 o 
   1   8   5       16.65       14.76      1.30 o 
   2   8   5       30.34       34.49      2.11 o 
   3   8   5      112.47      111.41      4.22 o 
   4   8   5       27.41       26.44      1.54 o 
   5   8   5        0.71       -0.50      1.60 o 
   6   8   5       22.64       30.90      9.64 o 
  -9   9   5        2.03        2.17      0.78 o 
  -8   9   5       10.75       11.02      1.65 o 
  -7   9   5      121.96      112.12      3.37 o 
  -6   9   5       16.39       14.90      1.06 o 
  -5   9   5       42.27       42.96      1.50 o 
  -4   9   5       22.46       22.73      1.09 o 
  -3   9   5       47.32       49.49      1.30 o 
  -2   9   5       17.90       22.54      0.86 o 
  -1   9   5      469.45      444.50      4.05 o 
   0   9   5      404.67      403.05      5.13 o 
   1   9   5        6.10        5.88      1.02 o 
   2   9   5       81.80       83.84      3.22 o 
   3   9   5      527.72      484.83      9.01 o 
   4   9   5       40.97       43.14      1.97 o 
   5   9   5       10.96        9.01      2.84 o 
  -9  10   5        2.28        0.81      2.58 o 
  -8  10   5       57.99       65.47      2.90 o 
  -7  10   5       19.60       16.45      1.61 o 
  -6  10   5        8.52        8.22      0.96 o 
  -5  10   5        0.98       -0.12      0.81 o 
  -4  10   5      202.31      217.11      2.61 o 
  -3  10   5        0.33        2.46      0.70 o 
  -2  10   5      619.04      644.85      6.33 o 
  -1  10   5      639.15      637.10      6.19 o 
   0  10   5       17.35       16.16      0.96 o 
   1  10   5       51.30       44.95      3.60 o 
   2  10   5      188.68      209.08      7.18 o 
   3  10   5      311.79      324.28      7.21 o 
   4  10   5        7.66        4.31      1.61 o 
   5  10   5       11.51       11.92      2.52 o 
  -8  11   5       52.89       48.49      4.36 o 
  -7  11   5        1.08        0.74      1.09 o 
  -6  11   5       41.75       41.97      3.00 o 
  -5  11   5      178.55      169.77      2.66 o 
  -4  11   5      192.55      202.96      2.70 o 
  -3  11   5      175.00      175.33      2.59 o 
  -2  11   5        9.12       12.61      0.63 o 
  -1  11   5      113.45      107.58      1.66 o 
   0  11   5       54.05       67.67      3.98 o 
   1  11   5     1207.27     1247.16     24.00 o 
   2  11   5      142.24      146.16      6.07 o 
   3  11   5      113.70      119.40      3.93 o 
   4  11   5        4.74        7.15      1.89 o 
   5  11   5       12.98       10.67      2.07 o 
  -8  12   5        0.01        1.70      1.81 o 
  -7  12   5        8.93        7.86      1.14 o 
  -6  12   5        5.31        5.43      0.87 o 
  -5  12   5        1.97        2.06      0.72 o 
  -4  12   5       40.19       27.67      1.15 o 
  -3  12   5        7.99        8.26      0.98 o 
  -2  12   5        0.31        0.72      0.41 o 
  -1  12   5       41.15       42.42      1.48 o 
   0  12   5      194.68      185.78      5.64 o 
   1  12   5       50.51       58.47      3.73 o 
   2  12   5        4.69        4.61      2.42 o 
   3  12   5       82.95       99.11      4.21 o 
   4  12   5        0.46       -0.13      1.15 o 
  -7  13   5       52.23       56.57      2.99 o 
  -6  13   5        0.81        0.55      0.57 o 
  -5  13   5      763.53      762.67     15.84 o 
  -4  13   5        7.73        9.74      0.78 o 
  -3  13   5        8.07        6.22      0.93 o 
  -2  13   5      259.86      271.02      3.30 o 
  -1  13   5      140.15      136.78      2.38 o 
   0  13   5      517.61      539.09     10.51 o 
   1  13   5        8.25        8.23      1.81 o 
   2  13   5       16.33       16.08      2.30 o 
   3  13   5       13.50       13.71      2.63 o 
   4  13   5       21.30       17.35      3.10 o 
  -7  14   5       38.25       38.39      3.83 o 
  -6  14   5       10.71       12.44      2.41 o 
  -5  14   5        3.06        3.52      0.70 o 
  -4  14   5       25.01       28.27      1.38 o 
  -3  14   5        7.92        8.58      0.92 o 
  -2  14   5        2.41        1.34      0.50 o 
  -1  14   5      126.98      113.11      3.67 o 
   0  14   5       35.54       30.57      2.07 o 
   1  14   5        4.87        5.40      1.39 o 
   2  14   5        0.94        1.66      1.65 o 
   3  14   5        6.21        5.28      1.81 o 
  -6  15   5        0.43        1.26      1.11 o 
  -5  15   5        1.78        2.23      0.59 o 
  -4  15   5        3.71        4.86      0.89 o 
  -3  15   5       21.87       20.77      1.04 o 
  -2  15   5      174.08      171.14      2.88 o 
  -1  15   5        1.30        1.72      0.47 o 
   0  15   5       71.25       76.82      4.30 o 
   1  15   5        9.19        8.65      2.48 o 
   2  15   5       39.32       40.20      3.53 o 
   3  15   5       19.25       21.79      2.85 o 
  -5  16   5        1.66        2.04      1.95 o 
  -4  16   5       48.52       52.16      1.61 o 
  -3  16   5       18.61       18.90      1.33 o 
  -2  16   5      140.80      150.61      2.77 o 
  -1  16   5      187.96      207.10      5.05 o 
   0  16   5       59.37       60.79      3.22 o 
   1  16   5       27.67       27.33      2.79 o 
   2  16   5        1.32        3.78      1.84 o 
  -4  17   5       12.63       12.31      1.18 o 
  -3  17   5        2.30        1.88      0.69 o 
  -2  17   5        0.03        1.98      2.31 o 
  -1  17   5        6.98        9.10      1.65 o 
   0  17   5       13.82       13.48      1.97 o 
   1  17   5        4.94        2.90      1.52 o 
 -10   0   6        0.06       32.86     23.48 o 
  -9   0   6       13.34       16.46      1.27 o 
  -8   0   6       49.86       48.74      3.13 o 
  -7   0   6     1128.35     1120.92     25.46 o 
  -6   0   6      315.96      298.95      9.60 o 
  -5   0   6       77.29       61.74      2.80 o 
  -4   0   6      441.52      395.65      6.02 o 
  -3   0   6      998.73     1054.43     15.38 o 
  -2   0   6     5954.35     6074.84    241.26 o 
  -1   0   6      448.45      421.35      5.64 o 
   0   0   6     3724.61     4079.15     68.95 o 
   1   0   6      119.98      101.24      2.06 o 
   2   0   6      172.70      147.21      2.66 o 
   3   0   6      161.56      166.34      5.77 o 
   4   0   6        7.44       10.45      1.50 o 
   5   0   6      263.01      276.87      5.21 o 
   6   0   6       15.71       19.75      2.25 o 
 -10   1   6       13.67       12.73      1.57 o 
  -9   1   6       23.79       22.84      1.12 o 
  -8   1   6       16.04       14.00      2.48 o 
  -7   1   6        7.90        6.91      1.37 o 
  -6   1   6      124.11      111.35      2.79 o 
  -5   1   6       79.50       66.31      2.03 o 
  -4   1   6       20.45       17.64      1.13 o 
  -3   1   6      113.28      103.78      1.58 o 
  -2   1   6      160.61      176.93      2.07 o 
  -1   1   6        3.22        2.38      0.37 o 
   0   1   6     1230.06     1292.32     13.39 o 
   1   1   6      502.71      520.09      4.57 o 
   2   1   6      480.47      461.73      4.75 o 
   3   1   6       28.26       40.32      2.15 o 
   4   1   6       58.23       63.08      1.66 o 
   5   1   6       79.31       72.73      1.69 o 
   6   1   6      297.69      325.38      9.68 o 
 -10   2   6       19.02       17.64      1.58 o 
  -9   2   6       14.51       12.83      0.92 o 
  -8   2   6       20.54       17.43      3.54 o 
  -7   2   6       63.40       66.27      2.76 o 
  -6   2   6       25.01       24.16      1.48 o 
  -5   2   6       68.36       71.14      1.44 o 
  -4   2   6     1231.51     1212.73     13.49 o 
  -3   2   6     1103.14     1098.33     11.47 o 
  -2   2   6     1309.34     1336.18     17.22 o 
  -1   2   6      325.51      359.20      3.18 o 
   0   2   6      344.09      332.15      2.90 o 
   1   2   6      154.74      159.64      2.21 o 
   2   2   6        0.19        1.01      0.41 o 
   3   2   6     1853.64     1888.39     20.95 o 
   4   2   6        0.73        0.71      0.56 o 
   5   2   6       10.50       10.81      1.24 o 
   6   2   6       25.89       42.59      4.30 o 
 -10   3   6       32.31       34.25      2.07 o 
  -9   3   6       22.70       25.23      1.75 o 
  -8   3   6       21.71       16.11      0.86 o 
  -7   3   6      105.24      111.79      4.44 o 
  -6   3   6      120.15      135.28      3.62 o 
  -5   3   6        4.68        3.98      1.02 o 
  -4   3   6     3136.57     3321.65     39.55 o 
  -3   3   6       60.83       56.78      1.57 o 
  -2   3   6     1124.22     1044.46      8.74 o 
  -1   3   6      463.14      407.24      4.14 o 
   0   3   6      403.31      470.38      7.14 o 
   1   3   6     1105.54     1082.53      9.57 o 
   2   3   6     1358.82     1444.35     12.67 o 
   3   3   6      507.64      472.13      5.35 o 
   4   3   6        5.44        3.97      0.51 o 
   5   3   6       32.30       33.05      1.53 o 
   6   3   6        0.62        0.61      0.86 o 
 -10   4   6        0.56        0.38      0.90 o 
  -9   4   6       41.12       39.72      1.97 o 
  -8   4   6       86.17       97.90      3.04 o 
  -7   4   6        6.54        5.00      0.45 o 
  -6   4   6        3.55        3.34      0.54 o 
  -5   4   6        9.57       12.84      0.92 o 
  -4   4   6      268.12      277.81      3.85 o 
  -3   4   6      308.98      303.18      3.26 o 
  -2   4   6       43.37       35.91      0.84 o 
  -1   4   6       49.01       53.27      0.83 o 
   0   4   6        0.08        1.61      0.77 o 
   1   4   6        0.16        0.46      0.31 o 
   2   4   6      363.48      345.03      3.35 o 
   3   4   6       48.74       49.27      1.22 o 
   4   4   6        2.08        1.35      0.55 o 
   5   4   6       14.66       16.24      0.83 o 
   6   4   6        0.98        1.32      0.86 o 
 -10   5   6      102.58       99.96      5.40 o 
  -9   5   6        3.63        2.47      1.19 o 
  -8   5   6       49.86       52.02      2.18 o 
  -7   5   6       12.10       12.65      1.42 o 
  -6   5   6       61.87       59.99      1.19 o 
  -5   5   6       61.15       55.90      1.42 o 
  -4   5   6     1181.02     1226.53     17.65 o 
  -3   5   6       37.59       46.34      1.19 o 
  -2   5   6       35.09       29.99      0.64 o 
  -1   5   6      620.18      559.83      4.77 o 
   0   5   6      754.42      768.00      6.76 o 
   1   5   6      263.27      233.23      2.41 o 
   2   5   6      279.64      273.16      2.75 o 
   3   5   6      420.90      400.55      5.06 o 
   4   5   6        1.13       -0.10      0.41 o 
   5   5   6        2.35        4.90      0.78 o 
   6   5   6      142.99      159.59     10.04 o 
 -10   6   6       99.90       96.64      3.25 o 
  -9   6   6       75.47       73.34      3.06 o 
  -8   6   6       48.44       53.30      3.56 o 
  -7   6   6       10.80       12.24      1.43 o 
  -6   6   6       18.61       17.20      0.92 o 
  -5   6   6       45.18       42.91      1.09 o 
  -4   6   6      385.39      396.59      4.27 o 
  -3   6   6        8.23       11.41      0.66 o 
  -2   6   6      629.77      602.50      6.19 o 
  -1   6   6        1.22        2.07      0.43 o 
   0   6   6      832.90      779.83      6.60 o 
   1   6   6       93.16       74.21      1.04 o 
   2   6   6      142.95      150.21      1.59 o 
   3   6   6      236.24      206.05      2.44 o 
   4   6   6       63.41       63.76      1.80 o 
   5   6   6       56.45       58.70      3.12 o 
   6   6   6        5.08        3.07      1.49 o 
 -10   7   6        0.38        1.39      0.86 o 
  -9   7   6       10.55       10.47      2.09 o 
  -8   7   6        9.42        7.37      1.26 o 
  -7   7   6      480.01      496.22      8.97 o 
  -6   7   6       25.54       20.44      1.44 o 
  -5   7   6       14.11       15.90      0.91 o 
  -4   7   6        0.54       -0.36      0.53 o 
  -3   7   6       37.84       38.57      1.18 o 
  -2   7   6       96.56       95.45      1.91 o 
  -1   7   6      126.06      140.62      1.96 o 
   0   7   6      337.57      360.90      6.33 o 
   1   7   6       68.99       68.16      0.84 o 
   2   7   6       70.21       56.73      2.23 o 
   3   7   6       29.93       22.39      1.54 o 
   4   7   6       16.54       16.48      1.31 o 
   5   7   6        3.61        2.79      1.67 o 
  -9   8   6       13.70       13.93      2.17 o 
  -8   8   6       25.58       30.09      3.50 o 
  -7   8   6      198.54      187.33      4.41 o 
  -6   8   6        9.43        9.39      0.92 o 
  -5   8   6        2.40        3.00      0.57 o 
  -4   8   6      289.04      276.03      3.02 o 
  -3   8   6       18.86       24.05      0.88 o 
  -2   8   6     1604.86     1617.71     16.96 o 
  -1   8   6       52.53       54.62      1.34 o 
   0   8   6      388.37      348.07      5.59 o 
   1   8   6       10.08        8.23      1.23 o 
   2   8   6       11.43       10.32      1.43 o 
   3   8   6       73.85       96.27      3.50 o 
   4   8   6        0.97        2.10      0.81 o 
   5   8   6       90.40      105.19      4.92 o 
  -9   9   6        1.31        2.05      0.87 o 
  -8   9   6        2.98        2.35      1.22 o 
  -7   9   6      344.42      337.61      6.27 o 
  -6   9   6       10.16        8.08      1.12 o 
  -5   9   6       13.32       13.65      1.04 o 
  -4   9   6        0.05        0.14      0.33 o 
  -3   9   6      186.89      183.61      2.11 o 
  -2   9   6      101.98      106.52      1.45 o 
  -1   9   6      108.87      105.65      2.03 o 
   0   9   6      828.47      825.67      8.67 o 
   1   9   6      959.51      958.24     15.25 o 
   2   9   6      333.34      328.92      5.23 o 
   3   9   6        0.39        0.47      0.53 o 
   4   9   6       92.48       92.97      3.80 o 
   5   9   6       28.15       16.92      2.81 o 
  -9  10   6        0.85        1.52      1.06 o 
  -8  10   6       14.68       14.62      1.65 o 
  -7  10   6       45.07       43.73      2.06 o 
  -6  10   6       31.76       33.48      1.35 o 
  -5  10   6        1.52        0.84      0.67 o 
  -4  10   6       73.43       72.73      1.71 o 
  -3  10   6        0.32        0.36      0.50 o 
  -2  10   6       16.56       14.52      0.79 o 
  -1  10   6      247.27      243.30      2.80 o 
   0  10   6        0.66        0.48      0.80 o 
   1  10   6      207.52      222.40      4.53 o 
   2  10   6        0.72        0.44      1.00 o 
   3  10   6       82.15       79.01      4.24 o 
   4  10   6        3.31        2.35      0.98 o 
   5  10   6        2.07        1.10      1.73 o 
  -8  11   6        5.23        4.35      1.26 o 
  -7  11   6        9.58       11.48      1.23 o 
  -6  11   6        1.60        1.65      0.85 o 
  -5  11   6       67.57       65.11      1.68 o 
  -4  11   6       82.90       80.29      1.89 o 
  -3  11   6      521.39      519.61      5.58 o 
  -2  11   6        2.68        4.46      0.62 o 
  -1  11   6      150.86      150.36      2.58 o 
   0  11   6      218.31      225.72      5.51 o 
   1  11   6      181.70      187.33      5.57 o 
   2  11   6      159.94      159.94      6.76 o 
   3  11   6       15.80       11.97      2.00 o 
   4  11   6        7.27        7.87      3.05 o 
  -8  12   6       31.51       40.88      3.44 o 
  -7  12   6        1.36        1.16      0.85 o 
  -6  12   6        0.02        0.43      0.53 o 
  -5  12   6       96.91      104.48      1.86 o 
  -4  12   6       40.44       36.74      1.23 o 
  -3  12   6       89.13       92.57      2.02 o 
  -2  12   6      225.09      228.11      2.92 o 
  -1  12   6       17.46       18.56      0.79 o 
   0  12   6        0.10        1.07      1.36 o 
   1  12   6        7.52        7.91      1.58 o 
   2  12   6      153.75      156.80      5.78 o 
   3  12   6      122.69      128.26      4.83 o 
   4  12   6       34.75       30.82      2.93 o 
  -7  13   6        4.04        2.31      1.10 o 
  -6  13   6       20.47       22.78      1.50 o 
  -5  13   6        1.20        1.05      0.41 o 
  -4  13   6       67.24       59.07      1.57 o 
  -3  13   6       11.12        9.52      0.86 o 
  -2  13   6       15.78       10.36      0.84 o 
  -1  13   6      111.58      121.57      2.02 o 
   0  13   6      139.17      131.88      4.98 o 
   1  13   6       15.02       13.77      1.94 o 
   2  13   6        2.09        1.42      1.61 o 
   3  13   6        1.54       -0.25      1.20 o 
  -7  14   6       14.01       18.44      2.41 o 
  -6  14   6       40.94       41.20      1.75 o 
  -5  14   6        8.04        9.07      0.67 o 
  -4  14   6       94.09       98.70      2.01 o 
  -3  14   6       89.23       91.50      2.66 o 
  -2  14   6        8.19        8.01      0.84 o 
  -1  14   6       43.89       38.58      1.20 o 
   0  14   6      112.16      112.27      4.43 o 
   1  14   6        8.05        6.65      1.98 o 
   2  14   6      159.16      174.81      6.23 o 
   3  14   6        9.09       10.12      3.40 o 
  -6  15   6       24.82       18.63      2.53 o 
  -5  15   6        9.74       10.56      0.83 o 
  -4  15   6        7.49        4.16      0.81 o 
  -3  15   6       57.34       57.70      2.63 o 
  -2  15   6        0.69        0.27      0.50 o 
  -1  15   6        1.70        1.53      1.17 o 
   0  15   6       44.56       49.98      3.24 o 
   1  15   6       26.26       24.30      2.13 o 
   2  15   6       41.02       43.25      3.93 o 
  -5  16   6        4.80        3.82      0.99 o 
  -4  16   6        0.12        0.72      0.62 o 
  -3  16   6       33.57       34.36      1.62 o 
  -2  16   6       28.01       29.51      2.81 o 
  -1  16   6       29.67       41.10      2.84 o 
   0  16   6        5.54        4.46      1.56 o 
   1  16   6       17.68       16.86      2.50 o 
  -4  17   6       15.15       19.76      1.58 o 
  -3  17   6      145.28      155.69      4.16 o 
  -2  17   6        2.99        6.11      1.10 o 
  -1  17   6        0.21       -0.14      1.33 o 
   0  17   6       12.70       17.64      3.09 o 
 -10   1   7       50.00       46.66      3.02 o 
  -9   1   7        1.65        0.87      0.71 o 
  -8   1   7       20.94       15.02      2.59 o 
  -7   1   7      556.81      574.33     10.57 o 
  -6   1   7      115.88      116.40      2.39 o 
  -5   1   7      557.27      543.68      6.39 o 
  -4   1   7        9.85        4.99      0.99 o 
  -3   1   7      198.05      196.68      2.75 o 
  -2   1   7        1.04        2.97      0.59 o 
  -1   1   7        0.13        1.24      0.43 o 
   0   1   7      288.78      294.04      2.69 o 
   1   1   7       14.57       13.16      0.68 o 
   2   1   7      427.28      436.51      5.09 o 
   3   1   7       14.81       16.00      1.02 o 
   4   1   7       64.64       64.93      1.69 o 
   5   1   7       51.57       50.60      1.97 o 
   6   1   7        8.55        7.34      1.15 o 
 -10   2   7        3.27        1.92      0.79 o 
  -9   2   7      117.19      131.68      4.80 o 
  -8   2   7        4.98        3.93      1.41 o 
  -7   2   7        2.29        0.96      0.79 o 
  -6   2   7        0.72        0.70      0.73 o 
  -5   2   7      240.27      273.14      3.72 o 
  -4   2   7     6100.53     6605.92    109.27 o 
  -3   2   7       64.32       75.65      1.70 o 
  -2   2   7      151.25      123.39      1.84 o 
  -1   2   7       90.52      111.32      1.57 o 
   0   2   7      116.10       89.17      1.68 o 
   1   2   7      512.57      538.14      4.87 o 
   2   2   7       12.58       10.74      0.87 o 
   3   2   7        4.63        6.09      0.99 o 
   4   2   7      203.20      219.28      3.05 o 
   5   2   7       34.58       39.53      2.19 o 
 -10   3   7        1.17        0.86      1.03 o 
  -9   3   7       95.69       85.24      4.78 o 
  -8   3   7        5.03        7.82      1.49 o 
  -7   3   7       43.61       42.06      2.99 o 
  -6   3   7      194.10      179.43      5.42 o 
  -5   3   7        0.85        1.79      0.80 o 
  -4   3   7     2920.13     3073.56     36.15 o 
  -3   3   7      819.30      816.76      7.89 o 
  -2   3   7      392.22      388.24      3.54 o 
  -1   3   7      292.01      349.34      4.13 o 
   0   3   7       14.74       15.90      0.89 o 
   1   3   7        0.17        0.18      0.27 o 
   2   3   7        6.15        3.95      0.57 o 
   3   3   7       97.55       99.77      1.86 o 
   4   3   7       62.68       62.66      1.48 o 
   5   3   7      132.76      151.94      4.94 o 
 -10   4   7      319.15      321.81      8.33 o 
  -9   4   7       60.46       64.67      3.53 o 
  -8   4   7       32.38       31.92      1.53 o 
  -7   4   7      176.01      178.78      3.04 o 
  -6   4   7       51.27       54.34      1.47 o 
  -5   4   7      690.36      709.95      8.24 o 
  -4   4   7      293.80      279.16      5.76 o 
  -3   4   7      458.53      451.63      6.66 o 
  -2   4   7      598.43      603.49      8.43 o 
  -1   4   7        1.66        1.22      0.62 o 
   0   4   7      754.90      760.04      6.81 o 
   1   4   7        2.25        1.15      0.46 o 
   2   4   7        3.60        2.83      0.58 o 
   3   4   7       30.92       30.90      1.13 o 
   4   4   7      237.78      223.09      3.42 o 
   5   4   7        9.27        8.63      0.98 o 
 -10   5   7        4.67        4.80      1.83 o 
  -9   5   7       33.70       41.58      3.55 o 
  -8   5   7       12.54       13.82      1.94 o 
  -7   5   7       27.80       30.58      1.74 o 
  -6   5   7      275.61      268.29      4.29 o 
  -5   5   7      281.84      281.45      3.77 o 
  -4   5   7      571.43      646.75      8.77 o 
  -3   5   7      678.24      714.02      7.85 o 
  -2   5   7       81.54       80.22      1.56 o 
  -1   5   7     1169.12     1180.48     12.24 o 
   0   5   7       53.05       49.98      1.10 o 
   1   5   7       41.51       47.21      1.06 o 
   2   5   7      197.19      190.58      2.21 o 
   3   5   7        0.03        0.68      0.42 o 
   4   5   7        9.19       10.59      0.73 o 
   5   5   7        7.83        4.87      1.22 o 
 -10   6   7        0.25        0.02      0.76 o 
  -9   6   7       18.52       17.61      2.32 o 
  -8   6   7       50.60       49.48      3.08 o 
  -7   6   7       25.80       25.38      1.59 o 
  -6   6   7       11.15        9.44      0.84 o 
  -5   6   7       86.07       90.88      2.16 o 
  -4   6   7      731.97      760.49     11.70 o 
  -3   6   7       46.06       44.92      1.06 o 
  -2   6   7       44.58       37.23      0.97 o 
  -1   6   7     1083.21     1083.06     10.24 o 
   0   6   7      155.69      145.17      1.68 o 
   1   6   7       23.94       33.43      1.58 o 
   2   6   7      112.89      108.37      1.34 o 
   3   6   7       70.09       64.82      1.75 o 
   4   6   7        0.61        0.46      0.42 o 
   5   6   7        0.00        0.03      0.51 o 
 -10   7   7       35.12       34.01      2.26 o 
  -9   7   7       17.66       15.46      2.09 o 
  -8   7   7      273.41      262.83      8.56 o 
  -7   7   7        1.65        0.90      0.67 o 
  -6   7   7       44.87       42.13      1.33 o 
  -5   7   7      196.38      200.83      2.61 o 
  -4   7   7       29.77       26.50      1.18 o 
  -3   7   7      524.39      547.26      8.26 o 
  -2   7   7      181.85      171.56      5.27 o 
  -1   7   7       56.23       46.58      1.13 o 
   0   7   7      127.39      133.70      1.76 o 
   1   7   7       47.30       57.36      1.77 o 
   2   7   7       72.61       55.28      1.71 o 
   3   7   7      105.27      106.88      2.61 o 
   4   7   7       74.97       71.32      2.62 o 
   5   7   7       12.31       15.28      2.48 o 
  -9   8   7       26.43       29.78      2.26 o 
  -8   8   7        8.57        8.58      1.16 o 
  -7   8   7      381.95      385.19      6.66 o 
  -6   8   7       98.82      107.46      2.32 o 
  -5   8   7       32.34       32.81      1.24 o 
  -4   8   7       62.91       73.28      1.71 o 
  -3   8   7       42.56       44.28      0.98 o 
  -2   8   7      138.55      134.46      2.08 o 
  -1   8   7       44.29       44.25      1.70 o 
   0   8   7        6.43        6.37      0.64 o 
   1   8   7        5.22        3.83      1.15 o 
   2   8   7       71.26       64.01      2.96 o 
   3   8   7       17.09       20.73      1.47 o 
   4   8   7       19.65       26.24      4.22 o 
   5   8   7       34.46       29.22      3.25 o 
  -9   9   7        9.85        9.63      1.76 o 
  -8   9   7       23.30       23.37      1.84 o 
  -7   9   7      466.93      463.82     14.33 o 
  -6   9   7       68.06       68.29      2.83 o 
  -5   9   7       87.60       85.70      1.87 o 
  -4   9   7        0.04        0.09      0.49 o 
  -3   9   7       56.33       57.93      1.61 o 
  -2   9   7      263.84      289.93      3.47 o 
  -1   9   7       48.58       43.38      1.98 o 
   0   9   7        5.65        9.54      0.41 o 
   1   9   7       19.23       19.58      2.16 o 
   2   9   7       44.46       42.67      2.72 o 
   3   9   7        0.67        0.65      0.81 o 
   4   9   7        3.47        1.61      0.97 o 
  -9  10   7       14.65       11.77      1.68 o 
  -8  10   7        0.28       -0.05      0.60 o 
  -7  10   7        1.81        1.23      0.97 o 
  -6  10   7       29.80       33.32      2.60 o 
  -5  10   7       58.46       49.38      2.63 o 
  -4  10   7      428.46      452.40      4.28 o 
  -3  10   7       26.65       27.75      0.99 o 
  -2  10   7        0.17        0.22      0.36 o 
  -1  10   7      182.80      164.91      4.83 o 
   0  10   7      439.49      450.17      9.34 o 
   1  10   7      271.30      275.24      5.86 o 
   2  10   7       10.86       14.23      2.01 o 
   3  10   7        2.45        3.51      0.82 o 
   4  10   7      113.92      122.50      5.78 o 
  -8  11   7        0.42        0.72      0.81 o 
  -7  11   7       13.91       12.26      1.14 o 
  -6  11   7        1.56        1.48      0.85 o 
  -5  11   7       59.84       63.52      1.88 o 
  -4  11   7      213.51      217.73      2.68 o 
  -3  11   7       59.05       54.28      1.67 o 
  -2  11   7       46.72       42.20      1.16 o 
  -1  11   7      965.92      913.38     19.49 o 
   0  11   7       51.43       53.76      2.89 o 
   1  11   7       25.63       26.35      3.42 o 
   2  11   7       54.63       57.36      3.69 o 
   3  11   7        1.89       -0.48      0.63 o 
   4  11   7       90.70       88.22      5.42 o 
  -8  12   7       35.50       35.92      2.15 o 
  -7  12   7       41.01       38.99      1.96 o 
  -6  12   7        6.07        7.24      1.02 o 
  -5  12   7        1.78        1.70      0.71 o 
  -4  12   7        6.25        7.08      0.74 o 
  -3  12   7       38.10       39.78      1.53 o 
  -2  12   7      147.75      154.72      2.48 o 
  -1  12   7       10.76        6.42      0.56 o 
   0  12   7        0.26        0.87      1.35 o 
   1  12   7        1.99        2.27      1.60 o 
   2  12   7       55.44       50.71      3.74 o 
   3  12   7        4.63        5.21      2.78 o 
  -7  13   7       22.59       23.04      1.67 o 
  -6  13   7       73.88       73.48      2.28 o 
  -5  13   7        2.95        4.49      0.84 o 
  -4  13   7       73.29       68.07      1.53 o 
  -3  13   7      111.08      129.54      2.34 o 
  -2  13   7        7.48        8.25      0.77 o 
  -1  13   7      577.07      533.20     23.26 o 
   0  13   7        2.61        0.89      1.13 o 
   1  13   7      110.55      103.95      3.71 o 
   2  13   7       15.93       17.58      2.51 o 
   3  13   7      185.34      211.84      7.03 o 
  -7  14   7        0.07       -0.32      0.68 o 
  -6  14   7       72.25       67.08      2.32 o 
  -5  14   7        3.91        2.48      0.85 o 
  -4  14   7       38.24       33.00      2.63 o 
  -3  14   7        6.22        6.39      0.76 o 
  -2  14   7        3.86        3.63      0.68 o 
  -1  14   7      190.44      195.56      5.05 o 
   0  14   7       11.06       10.15      2.18 o 
   1  14   7      129.14      142.96      4.93 o 
   2  14   7       14.22       15.18      2.98 o 
  -6  15   7       26.27       32.14      1.79 o 
  -5  15   7       47.16       52.87      2.03 o 
  -4  15   7       22.99       23.96      1.03 o 
  -3  15   7        2.25        0.45      0.73 o 
  -2  15   7       32.52       31.34      3.00 o 
  -1  15   7       66.82       60.94      3.16 o 
   0  15   7        2.77        4.90      1.36 o 
   1  15   7       64.47       78.29      3.98 o 
  -5  16   7       24.17       17.67      1.57 o 
  -4  16   7        5.00        8.13      1.00 o 
  -3  16   7        0.20       -0.08      0.45 o 
  -2  16   7       65.87       66.60      3.34 o 
  -1  16   7        1.36        2.70      1.54 o 
   0  16   7      142.90      143.10      5.73 o 
  -3  17   7        9.87        6.08      1.44 o 
  -2  17   7        7.34        9.11      1.69 o 
 -10   0   8       63.07       52.82      2.65 o 
  -9   0   8        1.80        1.16      2.45 o 
  -8   0   8      105.29      109.45      7.69 o 
  -7   0   8      138.07      146.62      3.81 o 
  -6   0   8       37.14       41.75      2.27 o 
  -5   0   8      927.58     1018.06     19.77 o 
  -4   0   8      615.40      622.76     13.23 o 
  -3   0   8      330.01      331.08      8.00 o 
  -2   0   8      738.21      678.59     23.45 o 
  -1   0   8      624.46      617.05      7.12 o 
   0   0   8      159.41      147.35      3.82 o 
   1   0   8      181.30      174.94      3.33 o 
   2   0   8     5748.51     5965.33    119.18 o 
   3   0   8      100.73       93.48      2.91 o 
   4   0   8        0.33        0.93      0.84 o 
   5   0   8       28.68       32.85      3.36 o 
 -10   1   8        0.16        0.22      0.66 o 
  -9   1   8       34.59       39.99      2.99 o 
  -8   1   8        0.14        0.26      1.04 o 
  -7   1   8       91.96       86.78      7.60 o 
  -6   1   8       95.11      103.84      2.69 o 
  -5   1   8      181.48      202.34      3.48 o 
  -4   1   8     1235.24     1350.56     17.31 o 
  -3   1   8      343.93      340.71      3.99 o 
  -2   1   8      134.10      125.58      1.79 o 
  -1   1   8       62.91       51.38      1.19 o 
   0   1   8      464.54      448.18      4.97 o 
   1   1   8      170.84      172.64      2.53 o 
   2   1   8      642.15      645.21     10.22 o 
   3   1   8      121.61      118.80      2.65 o 
   4   1   8        0.43        0.34      0.54 o 
   5   1   8        8.11        6.06      1.04 o 
 -10   2   8       40.80       48.18      4.00 o 
  -9   2   8        0.60        0.95      2.31 o 
  -8   2   8      107.57      118.82      4.09 o 
  -7   2   8       30.22       26.51      1.64 o 
  -6   2   8      202.54      227.65      3.98 o 
  -5   2   8      125.33      115.26      2.50 o 
  -4   2   8     2440.04     2517.47     32.16 o 
  -3   2   8      138.38      124.30      2.14 o 
  -2   2   8        0.07        1.47      0.42 o 
  -1   2   8        1.27        3.52      0.49 o 
   0   2   8      251.01      240.76      2.67 o 
   1   2   8       11.14       12.04      0.96 o 
   2   2   8       76.69       73.08      1.70 o 
   3   2   8        8.25        9.79      1.01 o 
   4   2   8      144.62      142.24      2.51 o 
   5   2   8      153.27      182.95      3.48 o 
 -10   3   8       64.11       65.27      3.48 o 
  -9   3   8        4.18        1.96      0.90 o 
  -8   3   8       25.93       21.07      1.65 o 
  -7   3   8        0.28        0.18      0.95 o 
  -6   3   8        3.50        2.58      0.98 o 
  -5   3   8      308.03      291.65      4.24 o 
  -4   3   8      207.97      193.70      2.67 o 
  -3   3   8       19.63       17.47      1.09 o 
  -2   3   8      483.23      465.68      5.88 o 
  -1   3   8     1948.73     1990.84     21.96 o 
   0   3   8      342.42      355.64      3.90 o 
   1   3   8      307.78      305.67      3.72 o 
   2   3   8      258.94      256.78      3.86 o 
   3   3   8      209.18      211.19      3.24 o 
   4   3   8       39.71       38.48      1.39 o 
   5   3   8      158.24      172.63      4.87 o 
 -10   4   8        1.42        0.07      0.89 o 
  -9   4   8        2.64        2.01      1.18 o 
  -8   4   8       38.01       35.43      1.21 o 
  -7   4   8      104.35       97.73      2.04 o 
  -6   4   8       18.22       16.53      1.10 o 
  -5   4   8       27.77       25.11      1.10 o 
  -4   4   8       90.48       82.67      1.81 o 
  -3   4   8      158.20      162.94      2.52 o 
  -2   4   8       22.59       22.27      1.09 o 
  -1   4   8     1436.01     1509.11     16.03 o 
   0   4   8      176.45      170.47      2.38 o 
   1   4   8       13.66       20.02      0.92 o 
   2   4   8        4.45        3.28      0.73 o 
   3   4   8        1.90        1.71      0.62 o 
   4   4   8       30.69       41.57      1.58 o 
   5   4   8        9.31       10.31      1.58 o 
 -10   5   8        8.97        8.85      2.23 o 
  -9   5   8       65.20       72.97      4.20 o 
  -8   5   8        0.46        0.48      0.44 o 
  -7   5   8        2.79        3.35      0.84 o 
  -6   5   8       27.03       33.33      1.32 o 
  -5   5   8      114.55      109.66      2.49 o 
  -4   5   8       62.41       59.39      1.43 o 
  -3   5   8      117.52      112.75      2.17 o 
  -2   5   8       49.26       48.52      1.91 o 
  -1   5   8       17.20       19.71      1.00 o 
   0   5   8      125.96      107.19      1.61 o 
   1   5   8      429.92      428.99      4.31 o 
   2   5   8        7.30        4.38      0.56 o 
   3   5   8       91.60       97.74      1.92 o 
   4   5   8        0.03       -0.04      0.47 o 
   5   5   8       13.23       18.24      1.86 o 
 -10   6   8       32.59       39.95      4.63 o 
  -9   6   8       18.34       17.34      2.33 o 
  -8   6   8       12.58        8.82      1.96 o 
  -7   6   8      174.95      172.23      5.95 o 
  -6   6   8       64.17       71.04      2.10 o 
  -5   6   8      124.04      123.66      2.47 o 
  -4   6   8      111.50      112.45      4.20 o 
  -3   6   8      196.80      181.68      2.46 o 
  -2   6   8      136.14      125.31      2.30 o 
  -1   6   8       15.86       17.64      0.77 o 
   0   6   8      226.40      220.60      2.33 o 
   1   6   8        2.09        2.20      0.46 o 
   2   6   8      311.94      299.12      4.11 o 
   3   6   8       63.48       62.09      1.44 o 
   4   6   8      139.57      135.69      4.52 o 
 -10   7   8        1.09        2.60      1.54 o 
  -9   7   8        0.05       -0.45      1.04 o 
  -8   7   8       31.93       31.42      1.81 o 
  -7   7   8       92.79       94.09      1.95 o 
  -6   7   8        5.93        7.61      0.88 o 
  -5   7   8        0.81        0.49      0.56 o 
  -4   7   8      202.68      221.14      4.45 o 
  -3   7   8       34.16       29.35      1.44 o 
  -2   7   8        0.58        1.18      0.43 o 
  -1   7   8        0.01        0.25      0.44 o 
   0   7   8       77.48       76.44      1.42 o 
   1   7   8      608.40      545.02      9.97 o 
   2   7   8      162.43      139.59      3.29 o 
   3   7   8       13.86       14.33      1.18 o 
   4   7   8        6.65        6.42      1.19 o 
  -9   8   8        7.73        7.24      2.13 o 
  -8   8   8        1.94        2.82      1.41 o 
  -7   8   8        0.27        0.17      0.40 o 
  -6   8   8        5.67        6.21      0.82 o 
  -5   8   8       72.40       73.96      1.96 o 
  -4   8   8        6.61        9.11      0.87 o 
  -3   8   8      288.49      295.24      3.74 o 
  -2   8   8      331.18      341.29      4.96 o 
  -1   8   8      230.04      235.37      3.66 o 
   0   8   8       14.31       14.79      0.63 o 
   1   8   8       51.29       44.69      2.79 o 
   2   8   8      858.82      823.62     13.42 o 
   3   8   8        4.98        2.13      1.00 o 
   4   8   8       42.94       48.41      2.44 o 
  -9   9   8        0.91        1.68      1.38 o 
  -8   9   8        2.91        3.36      1.20 o 
  -7   9   8       43.92       43.37      2.06 o 
  -6   9   8      122.37      130.54      2.08 o 
  -5   9   8       94.86       99.57      2.04 o 
  -4   9   8       19.68       22.21      1.32 o 
  -3   9   8      173.28      176.79      2.60 o 
  -2   9   8      165.51      163.57      2.94 o 
  -1   9   8      159.30      152.51      2.41 o 
   0   9   8       12.29       12.63      0.64 o 
   1   9   8       39.13       42.69      6.18 o 
   2   9   8       21.78       19.16      2.51 o 
   3   9   8       88.79       83.22      3.50 o 
   4   9   8       18.17       18.85      2.63 o 
  -9  10   8        1.22        2.41      1.98 o 
  -8  10   8        9.91        8.87      1.50 o 
  -7  10   8      149.99      154.14      3.24 o 
  -6  10   8        0.22       -0.12      0.45 o 
  -5  10   8        1.59        1.91      0.66 o 
  -4  10   8      108.12      103.70      2.26 o 
  -3  10   8        5.10        6.71      1.04 o 
  -2  10   8      115.45      112.15      2.30 o 
  -1  10   8        7.70        8.23      0.61 o 
   0  10   8        0.40        2.74      1.42 o 
   1  10   8        3.02        2.56      1.28 o 
   2  10   8        2.08        1.05      1.19 o 
   3  10   8        0.06       -0.39      0.94 o 
  -8  11   8        0.09        0.76      0.93 o 
  -7  11   8        8.57        5.37      1.04 o 
  -6  11   8       13.05       12.41      0.98 o 
  -5  11   8      169.69      182.84      3.42 o 
  -4  11   8       77.76       78.63      2.21 o 
  -3  11   8       39.05       41.37      1.60 o 
  -2  11   8      461.91      479.13      5.59 o 
  -1  11   8      496.36      485.14     10.82 o 
   0  11   8      191.63      198.05      4.51 o 
   1  11   8       62.92       72.57      2.67 o 
   2  11   8       28.95       29.00      3.97 o 
   3  11   8       89.96       92.96      4.41 o 
  -8  12   8        2.00        2.22      1.01 o 
  -7  12   8       56.96       58.42      4.48 o 
  -6  12   8        6.92        8.14      1.05 o 
  -5  12   8        1.38        2.97      0.95 o 
  -4  12   8       31.44       32.31      1.38 o 
  -3  12   8      203.75      209.42      2.99 o 
  -2  12   8        4.26        4.67      0.65 o 
  -1  12   8      564.76      557.46     14.57 o 
   0  12   8       54.18       49.71      2.95 o 
   1  12   8        3.41        2.29      1.45 o 
   2  12   8       13.19       10.31      2.49 o 
  -7  13   8        0.52        1.21      0.69 o 
  -6  13   8       38.15       39.20      1.88 o 
  -5  13   8        1.27       -0.46      0.85 o 
  -4  13   8       20.34       22.55      2.44 o 
  -3  13   8        4.78        4.07      0.63 o 
  -2  13   8        0.03        0.10      0.39 o 
  -1  13   8      227.77      239.33      5.42 o 
   0  13   8        0.90        0.71      1.02 o 
   1  13   8       33.98       30.91      2.96 o 
   2  13   8        0.17        0.07      0.99 o 
  -7  14   8       71.05       71.16      2.77 o 
  -6  14   8       19.18       19.59      1.49 o 
  -5  14   8       27.64       19.71      1.76 o 
  -4  14   8       96.75      101.25      2.68 o 
  -3  14   8       83.29       82.78      1.91 o 
  -2  14   8       68.37       69.58      2.47 o 
  -1  14   8        1.55        2.57      1.63 o 
   0  14   8       63.60       72.50      4.35 o 
   1  14   8        9.51       10.82      2.61 o 
  -6  15   8        0.20        0.30      0.50 o 
  -5  15   8       21.54       26.54      1.90 o 
  -4  15   8       16.44       16.08      1.35 o 
  -3  15   8       74.50       89.04      3.10 o 
  -2  15   8       32.17       32.57      2.81 o 
  -1  15   8        0.02       -0.08      0.85 o 
   0  15   8        1.99        3.04      1.83 o 
  -5  16   8       10.27       10.70      1.44 o 
  -4  16   8       10.28       10.04      1.03 o 
  -3  16   8        0.26        0.87      1.14 o 
  -2  16   8       21.91       23.86      3.15 o 
  -1  16   8       18.00       17.88      2.57 o 
 -11   1   9       31.20       27.02      4.56 o 
 -10   1   9        1.46       28.81      4.04 o 
  -9   1   9       41.71       43.37      3.17 o 
  -8   1   9       53.27       54.83      2.17 o 
  -7   1   9       17.32       13.58      1.54 o 
  -6   1   9       15.82       15.61      1.24 o 
  -5   1   9       30.80       36.48      2.15 o 
  -4   1   9     1116.75     1190.63     14.47 o 
  -3   1   9      310.96      318.65      4.63 o 
  -2   1   9       66.44       68.47      1.49 o 
  -1   1   9      125.76      117.07      1.82 o 
   0   1   9      227.15      232.20      3.09 o 
   1   1   9      448.22      448.35      5.61 o 
   2   1   9       53.33       48.76      2.13 o 
   3   1   9       20.69       24.88      1.40 o 
   4   1   9       18.02       19.28      1.43 o 
 -10   2   9        8.18        8.25      2.20 o 
  -9   2   9       68.30       73.17      5.31 o 
  -8   2   9        5.81        4.30      1.35 o 
  -7   2   9       37.49       33.30      1.77 o 
  -6   2   9        0.23        0.71      0.78 o 
  -5   2   9       17.46       21.57      1.37 o 
  -4   2   9      127.77      111.30      3.29 o 
  -3   2   9      549.64      552.06      6.23 o 
  -2   2   9       16.83       17.32      1.21 o 
  -1   2   9      185.48      176.01      2.32 o 
   0   2   9      188.77      194.28      3.20 o 
   1   2   9       29.44       29.16      1.19 o 
   2   2   9        5.69        4.34      0.65 o 
   3   2   9       25.41       27.81      1.52 o 
   4   2   9      122.13      123.82      2.35 o 
 -10   3   9       11.95        8.57      3.02 o 
  -9   3   9       15.07       16.77      1.94 o 
  -8   3   9        9.86       11.83      1.71 o 
  -7   3   9       27.63       29.25      2.64 o 
  -6   3   9      122.17      133.20      3.45 o 
  -5   3   9       22.53       18.18      1.15 o 
  -4   3   9       24.82       21.34      1.17 o 
  -3   3   9       57.17       57.19      1.39 o 
  -2   3   9        6.29        6.48      0.66 o 
  -1   3   9      289.24      308.33      3.76 o 
   0   3   9       13.39       14.61      1.01 o 
   1   3   9       15.20       11.42      0.77 o 
   2   3   9        0.08        0.11      0.55 o 
   3   3   9       15.25       16.13      1.17 o 
   4   3   9       31.34       34.66      1.49 o 
 -10   4   9        6.64        6.55      2.13 o 
  -9   4   9       70.51       67.43      3.21 o 
  -8   4   9       11.54       11.16      1.07 o 
  -7   4   9       23.14       24.84      1.31 o 
  -6   4   9      138.64      146.04      2.55 o 
  -5   4   9      589.25      601.17     10.92 o 
  -4   4   9       41.41       35.82      1.36 o 
  -3   4   9      636.43      639.76      7.49 o 
  -2   4   9        3.66        5.40      0.72 o 
  -1   4   9      342.13      310.53      3.79 o 
   0   4   9       89.65       84.69      1.85 o 
   1   4   9      368.78      360.97      4.06 o 
   2   4   9       33.85       35.75      1.12 o 
   3   4   9        3.62        4.03      0.73 o 
   4   4   9       96.38      101.10      4.81 o 
 -10   5   9        1.30        0.14      1.04 o 
  -9   5   9       94.93      110.44      5.13 o 
  -8   5   9       22.03       24.46      1.42 o 
  -7   5   9       76.51       87.46      2.27 o 
  -6   5   9      191.57      193.31      3.80 o 
  -5   5   9       26.45       25.57      1.54 o 
  -4   5   9      177.40      189.77      2.77 o 
  -3   5   9       58.74       57.28      1.75 o 
  -2   5   9        0.98        0.92      0.54 o 
  -1   5   9       12.12       17.35      0.80 o 
   0   5   9       55.46       66.08      1.79 o 
   1   5   9        5.49        3.28      0.63 o 
   2   5   9        1.64        1.63      0.55 o 
   3   5   9      106.82      112.82      2.11 o 
   4   5   9        1.86        2.82      1.17 o 
 -10   6   9        0.37        0.70      1.00 o 
  -9   6   9      212.45      223.87      7.24 o 
  -8   6   9       64.73       60.64      2.49 o 
  -7   6   9       31.59       26.06      1.52 o 
  -6   6   9       96.32      102.51      2.11 o 
  -5   6   9       40.23       41.85      1.39 o 
  -4   6   9       14.98       14.00      1.31 o 
  -3   6   9       13.44       11.82      1.01 o 
  -2   6   9      107.55      112.60      1.91 o 
  -1   6   9        3.03        2.72      0.63 o 
   0   6   9      312.40      306.00      3.80 o 
   1   6   9       25.83       29.62      1.13 o 
   2   6   9        7.90        6.19      0.59 o 
   3   6   9       10.87       10.08      1.40 o 
   4   6   9        6.31        3.78      1.41 o 
 -10   7   9        1.13        2.18      1.20 o 
  -9   7   9       39.42       36.62      2.28 o 
  -8   7   9      132.53      126.11      6.21 o 
  -7   7   9        4.50        3.96      0.74 o 
  -6   7   9       37.89       37.60      2.87 o 
  -5   7   9        2.81        3.51      0.79 o 
  -4   7   9      136.24      157.19      2.58 o 
  -3   7   9      138.79      147.15      2.64 o 
  -2   7   9      571.66      567.81      8.12 o 
  -1   7   9        6.90        5.00      0.64 o 
   0   7   9      165.79      154.39      2.58 o 
   1   7   9      117.13      106.11      2.09 o 
   2   7   9        6.71        3.28      0.40 o 
   3   7   9       45.74       46.72      2.29 o 
   4   7   9       49.09       45.49      2.54 o 
 -10   8   9        2.95       -0.12      1.66 o 
  -9   8   9        0.11        1.04      0.95 o 
  -8   8   9       12.03       11.68      1.84 o 
  -7   8   9        9.22        7.86      0.93 o 
  -6   8   9       17.52       14.46      1.33 o 
  -5   8   9       64.90       63.91      2.37 o 
  -4   8   9       14.54       16.08      1.22 o 
  -3   8   9      253.63      262.19      6.20 o 
  -2   8   9      134.95      134.12      2.60 o 
  -1   8   9      278.48      277.98      3.43 o 
   0   8   9       24.55       25.05      0.85 o 
   1   8   9       24.33       17.51      0.79 o 
   2   8   9        4.36        3.17      0.86 o 
   3   8   9       18.05       15.41      1.71 o 
  -9   9   9        6.03        4.75      1.13 o 
  -8   9   9        0.65        1.67      1.29 o 
  -7   9   9       19.83       16.73      1.69 o 
  -6   9   9        0.08        0.28      0.68 o 
  -5   9   9       14.42       13.90      1.42 o 
  -4   9   9      164.83      177.35      3.93 o 
  -3   9   9       17.51       16.07      1.18 o 
  -2   9   9      135.88      131.71      3.82 o 
  -1   9   9       85.89       83.60      2.12 o 
   0   9   9       51.65       48.87      2.55 o 
   1   9   9      179.14      176.93      6.51 o 
   2   9   9       25.17       28.08      1.63 o 
   3   9   9        0.02        0.15      0.80 o 
  -9  10   9       24.33       21.19      3.18 o 
  -8  10   9        0.22        1.41      1.09 o 
  -7  10   9       53.54       57.27      2.83 o 
  -6  10   9       31.73       35.31      1.57 o 
  -5  10   9      156.44      166.87      3.28 o 
  -4  10   9        0.20       -0.06      0.57 o 
  -3  10   9       99.56      105.48      2.27 o 
  -2  10   9       52.68       52.31      3.66 o 
  -1  10   9        5.10        6.36      0.83 o 
   0  10   9      143.68      144.50      4.80 o 
   1  10   9      142.88      140.46      4.05 o 
   2  10   9       29.75       36.63      2.50 o 
   3  10   9       71.86       76.81      4.29 o 
  -8  11   9        6.11        3.56      1.18 o 
  -7  11   9       21.26       18.54      1.76 o 
  -6  11   9       40.20       36.74      1.72 o 
  -5  11   9        5.06        4.35      0.96 o 
  -4  11   9       75.63       78.45      1.70 o 
  -3  11   9       23.46       22.65      0.94 o 
  -2  11   9        0.40        0.09      0.50 o 
  -1  11   9      292.09      289.25      7.99 o 
   0  11   9       15.27       14.46      1.95 o 
   1  11   9       32.39       36.13      2.46 o 
   2  11   9        7.44        5.98      1.87 o 
  -8  12   9        7.27        5.51      1.28 o 
  -7  12   9       35.23       37.27      2.41 o 
  -6  12   9        9.87       11.63      1.21 o 
  -5  12   9        3.16        2.66      0.86 o 
  -4  12   9        4.81        3.62      0.74 o 
  -3  12   9       24.50       26.94      1.26 o 
  -2  12   9       24.93       23.04      1.09 o 
  -1  12   9      230.41      223.06      6.24 o 
   0  12   9        2.10        2.05      1.29 o 
   1  12   9        9.17       10.16      2.47 o 
   2  12   9        8.27        8.66      2.22 o 
  -7  13   9       54.66       61.20      4.15 o 
  -6  13   9       11.94       10.94      1.04 o 
  -5  13   9       27.51       20.12      1.58 o 
  -4  13   9        1.52        0.88      0.54 o 
  -3  13   9        4.62        3.67      0.80 o 
  -2  13   9        0.38        0.47      0.48 o 
  -1  13   9        2.23        3.15      1.49 o 
   0  13   9      142.82      149.22      6.20 o 
   1  13   9       23.59       24.46      2.77 o 
  -7  14   9       30.48       24.56      2.08 o 
  -6  14   9        2.24        1.75      0.76 o 
  -5  14   9        0.66        1.00      0.80 o 
  -4  14   9        0.24       -0.18      0.49 o 
  -3  14   9        0.06        0.71      0.47 o 
  -2  14   9       27.55       27.35      2.75 o 
  -1  14   9       50.00       53.67      4.74 o 
   0  14   9        2.05        2.52      2.33 o 
  -6  15   9       13.72       13.19      1.94 o 
  -5  15   9        6.48        5.10      1.25 o 
  -4  15   9        6.70        7.40      0.93 o 
  -3  15   9        2.80        1.24      1.13 o 
  -2  15   9       31.54       32.66      2.56 o 
  -1  15   9        1.39        2.94      1.80 o 
  -4  16   9       23.06       26.02      4.15 o 
  -3  16   9       34.65       38.01      5.57 o 
 -10   0  10        0.01       -0.07      1.29 o 
  -9   0  10       89.71       77.32      4.97 o 
  -8   0  10        0.02        0.91      1.28 o 
  -7   0  10      129.38      146.94      4.78 o 
  -6   0  10       57.98       53.93      2.94 o 
  -5   0  10       50.77       53.35      2.70 o 
  -4   0  10      207.26      225.26      5.26 o 
  -3   0  10        3.51        7.23      1.32 o 
  -2   0  10      815.22      791.56     10.17 o 
  -1   0  10      643.42      682.31     10.28 o 
   0   0  10       97.08       89.31      2.89 o 
   1   0  10       44.78       60.10      3.18 o 
   2   0  10        2.09        3.67      1.10 o 
   3   0  10      108.34      112.86      3.35 o 
   4   0  10       92.86       90.62      3.42 o 
 -10   1  10        4.52        4.42      3.74 o 
  -9   1  10      110.77      116.21      8.47 o 
  -8   1  10        1.72        2.18      1.07 o 
  -7   1  10        1.40        0.74      0.94 o 
  -6   1  10        9.42       10.24      1.38 o 
  -5   1  10       93.00      102.72      2.97 o 
  -4   1  10      116.71      105.26      2.66 o 
  -3   1  10      171.06      210.91      4.76 o 
  -2   1  10       39.12       40.07      2.78 o 
  -1   1  10       94.91       95.57      1.73 o 
   0   1  10        2.58        1.79      0.75 o 
   1   1  10      388.12      397.46      5.34 o 
   2   1  10        9.41        9.49      0.85 o 
   3   1  10       81.06       84.26      2.08 o 
   4   1  10        5.72        7.00      1.16 o 
 -11   2  10        0.01       -0.07      1.50 o 
 -10   2  10       17.03       14.33      2.11 o 
  -9   2  10       10.28       10.44      1.78 o 
  -8   2  10       30.49       24.94      2.23 o 
  -7   2  10        1.84        3.15      1.22 o 
  -6   2  10        0.96        0.22      0.96 o 
  -5   2  10       56.42       59.78      2.03 o 
  -4   2  10       51.18       50.68      1.33 o 
  -3   2  10       17.42       16.18      1.06 o 
  -2   2  10       37.33       47.73      2.64 o 
  -1   2  10       20.79       20.64      1.10 o 
   0   2  10       92.58      101.94      1.97 o 
   1   2  10        0.79        0.76      0.63 o 
   2   2  10        6.98        5.92      0.90 o 
   3   2  10       51.19       53.42      2.22 o 
   4   2  10      146.28      161.38      3.38 o 
 -10   3  10        8.96        4.63      3.54 o 
  -9   3  10        2.14        1.42      1.03 o 
  -8   3  10        9.40        5.04      1.43 o 
  -7   3  10      110.63      121.42      3.69 o 
  -6   3  10      942.85      982.30     13.67 o 
  -5   3  10       24.58       36.25      1.50 o 
  -4   3  10       66.31       62.32      1.98 o 
  -3   3  10        2.40        2.61      0.89 o 
  -2   3  10      272.17      271.89      4.00 o 
  -1   3  10      113.75      107.78      2.79 o 
   0   3  10        3.62        2.74      0.82 o 
   1   3  10      559.12      551.26      6.47 o 
   2   3  10      236.44      241.57      3.90 o 
   3   3  10       48.07       48.40      1.87 o 
   4   3  10        8.32        9.20      1.16 o 
 -10   4  10       11.59       11.52      1.95 o 
  -9   4  10        3.32        2.95      0.89 o 
  -8   4  10       12.93       10.06      1.09 o 
  -7   4  10        2.80        3.43      0.92 o 
  -6   4  10      306.97      300.21      5.18 o 
  -5   4  10        0.30       -0.20      0.53 o 
  -4   4  10       15.50       11.18      0.99 o 
  -3   4  10        0.99        0.75      0.60 o 
  -2   4  10       67.17       75.84      2.05 o 
  -1   4  10       90.56       95.77      2.23 o 
   0   4  10      146.33      146.11      3.02 o 
   1   4  10       44.76       43.88      1.64 o 
   2   4  10       10.46        8.29      0.95 o 
   3   4  10        2.64        2.96      0.62 o 
 -10   5  10        6.97        5.84      2.31 o 
  -9   5  10        3.42        2.76      0.71 o 
  -8   5  10        0.30       -0.06      0.61 o 
  -7   5  10        9.58        8.41      1.17 o 
  -6   5  10      893.98      942.48     11.82 o 
  -5   5  10      245.88      251.03      5.84 o 
  -4   5  10        0.34        0.82      0.65 o 
  -3   5  10       15.36       13.11      1.04 o 
  -2   5  10      135.85      139.64      2.77 o 
  -1   5  10       50.64       45.81      1.71 o 
   0   5  10        6.48        3.92      0.73 o 
   1   5  10       81.36       72.17      1.85 o 
   2   5  10      127.35      120.21      2.21 o 
   3   5  10        2.62        5.00      1.19 o 
 -10   6  10       49.84       50.47      4.59 o 
  -9   6  10       24.68       27.41      2.50 o 
  -8   6  10       44.33       42.59      1.73 o 
  -7   6  10        1.82        1.28      0.88 o 
  -6   6  10        8.69        9.41      1.18 o 
  -5   6  10       63.28       63.13      1.93 o 
  -4   6  10        9.58       11.65      0.88 o 
  -3   6  10      260.59      263.11      3.93 o 
  -2   6  10      172.29      150.58      3.00 o 
  -1   6  10      178.32      177.86      2.21 o 
   0   6  10        5.53        6.05      0.82 o 
   1   6  10      108.64      112.39      3.14 o 
   2   6  10        1.73        2.63      0.61 o 
   3   6  10        6.56        7.51      1.93 o 
 -10   7  10       12.47       14.67      3.31 o 
  -9   7  10      241.42      240.65      9.68 o 
  -8   7  10        4.59        4.18      0.87 o 
  -7   7  10        0.35        0.88      0.66 o 
  -6   7  10       11.14       11.03      0.95 o 
  -5   7  10        8.81       10.52      1.90 o 
  -4   7  10       35.05       35.92      1.50 o 
  -3   7  10       59.79       60.09      2.70 o 
  -2   7  10       15.23       14.46      1.12 o 
  -1   7  10       57.44       55.39      1.64 o 
   0   7  10       34.43       34.19      1.67 o 
   1   7  10       37.07       31.04      1.35 o 
   2   7  10       33.15       28.52      2.78 o 
   3   7  10        2.04        2.11      1.21 o 
  -9   8  10       23.17       19.24      1.88 o 
  -8   8  10       23.75       23.57      1.91 o 
  -7   8  10        4.65        4.67      0.62 o 
  -6   8  10        0.65        0.60      0.72 o 
  -5   8  10       43.64       49.12      2.09 o 
  -4   8  10      212.74      230.07      5.18 o 
  -3   8  10       91.57       92.08      2.12 o 
  -2   8  10       21.57       18.36      1.16 o 
  -1   8  10      272.13      265.60      4.80 o 
   0   8  10        8.36        5.05      0.63 o 
   1   8  10        0.03        0.28      0.88 o 
   2   8  10        4.70        3.92      1.35 o 
   3   8  10       10.08        7.36      1.78 o 
  -9   9  10       18.66       14.58      4.63 o 
  -8   9  10        3.89        3.05      0.99 o 
  -7   9  10       32.89       38.07      6.91 o 
  -6   9  10       24.06       26.88      1.61 o 
  -5   9  10        0.30        0.39      0.65 o 
  -4   9  10       89.34       90.85      2.96 o 
  -3   9  10      499.43      522.44      7.55 o 
  -2   9  10        7.47        8.35      1.18 o 
  -1   9  10       37.11       29.92      1.35 o 
   0   9  10        7.08        6.52      1.27 o 
   1   9  10        6.31        5.16      1.57 o 
   2   9  10       49.46       56.14      2.84 o 
  -9  10  10       20.42       15.16      3.30 o 
  -8  10  10       18.68       19.52      1.59 o 
  -7  10  10        9.30        7.31      1.39 o 
  -6  10  10        9.87        8.80      0.93 o 
  -5  10  10       35.36       39.87      1.98 o 
  -4  10  10        0.23        0.51      0.91 o 
  -3  10  10       12.38       13.06      1.43 o 
  -2  10  10       52.93       52.75      2.59 o 
  -1  10  10       52.92       54.91      2.49 o 
   0  10  10       76.90       82.12      3.92 o 
   1  10  10       10.18        9.32      1.53 o 
   2  10  10       36.31       29.80      1.87 o 
  -8  11  10        0.00        0.75      0.93 o 
  -7  11  10        0.54       -0.35      1.10 o 
  -6  11  10       12.22       12.21      1.14 o 
  -5  11  10       34.08       31.96      2.16 o 
  -4  11  10      132.83      143.05      3.89 o 
  -3  11  10        2.52        0.68      0.52 o 
  -2  11  10       91.63       85.25      4.65 o 
  -1  11  10       29.44       32.98      2.58 o 
   0  11  10        8.20       10.69      1.90 o 
   1  11  10       16.72       13.11      2.39 o 
  -8  12  10        5.99        6.81      1.45 o 
  -7  12  10        1.04        2.49      1.31 o 
  -6  12  10      228.98      230.55      4.37 o 
  -5  12  10        3.71        4.53      0.79 o 
  -4  12  10        9.59        8.80      1.19 o 
  -3  12  10       61.10       65.48      1.75 o 
  -2  12  10       85.51       72.17      1.87 o 
  -1  12  10      189.45      202.75      7.05 o 
   0  12  10       30.97       27.27      3.64 o 
   1  12  10       25.94       23.98      3.09 o 
  -7  13  10        3.41        2.11      1.13 o 
  -6  13  10       10.31        9.40      1.21 o 
  -5  13  10        8.32        5.56      0.86 o 
  -4  13  10       10.66       11.74      1.75 o 
  -3  13  10       12.02       14.38      0.84 o 
  -2  13  10       10.91        9.58      1.54 o 
  -1  13  10       19.51       17.81      2.21 o 
   0  13  10        0.79        1.13      1.44 o 
  -6  14  10        0.74       -0.10      0.59 o 
  -5  14  10       57.86       61.70      2.55 o 
  -4  14  10       23.05       13.77      2.85 o 
  -3  14  10      136.15      145.79      4.35 o 
  -2  14  10       16.94       15.22      2.46 o 
  -1  14  10       45.67       54.68      5.52 o 
  -5  15  10        6.26        1.78      1.24 o 
  -4  15  10        0.52        0.00      0.70 o 
  -3  15  10       56.46       54.36      5.12 o 
  -2  15  10       38.87       45.61      4.48 o 
 -11   1  11        3.31        2.73      2.04 o 
 -10   1  11        1.16        1.02      1.60 o 
  -9   1  11       47.79       44.49      3.20 o 
  -8   1  11        5.72        8.16      1.41 o 
  -7   1  11       12.52       13.00      1.50 o 
  -6   1  11       23.72       24.35      2.51 o 
  -5   1  11       68.71       74.94      2.14 o 
  -4   1  11       27.74       24.88      1.95 o 
  -3   1  11      438.03      468.94      9.54 o 
  -2   1  11        0.08       -0.15      0.53 o 
  -1   1  11        8.23       10.59      1.06 o 
   0   1  11      831.50      835.53      9.87 o 
   1   1  11       73.77       81.73      2.83 o 
   2   1  11       84.09       89.96      2.65 o 
   3   1  11       19.45       21.57      2.28 o 
 -10   2  11       44.90       42.54      6.81 o 
  -9   2  11        8.07        4.47      1.38 o 
  -8   2  11        1.39        2.16      1.07 o 
  -7   2  11       26.26       30.47      2.79 o 
  -6   2  11       56.84       55.14      2.58 o 
  -5   2  11       21.59       23.73      1.73 o 
  -4   2  11       21.33       19.96      1.16 o 
  -3   2  11      235.87      235.96      3.65 o 
  -2   2  11       42.85       41.31      2.25 o 
  -1   2  11        1.89        2.58      0.81 o 
   0   2  11      384.97      406.03      5.27 o 
   1   2  11       57.50       55.54      1.67 o 
   2   2  11      146.20      150.71      3.34 o 
   3   2  11        8.83        8.60      0.99 o 
 -10   3  11        0.80       -0.27      1.43 o 
  -9   3  11        1.98        1.44      0.70 o 
  -8   3  11       36.18       40.77      2.09 o 
  -7   3  11      179.15      185.42      4.30 o 
  -6   3  11      844.48      845.42     13.00 o 
  -5   3  11       95.35      102.88      2.33 o 
  -4   3  11       55.11       59.93      2.02 o 
  -3   3  11       88.98       98.10      2.14 o 
  -2   3  11        4.67        3.29      0.91 o 
  -1   3  11      244.87      256.32      3.50 o 
   0   3  11        8.15        8.11      0.89 o 
   1   3  11        0.86        0.28      0.55 o 
   2   3  11       28.10       25.90      1.40 o 
   3   3  11       19.46       19.43      1.32 o 
 -10   4  11       20.86       20.17      3.06 o 
  -9   4  11       22.19       25.10      1.45 o 
  -8   4  11       43.97       49.94      2.49 o 
  -7   4  11       42.29       37.92      1.76 o 
  -6   4  11      319.74      341.15      5.02 o 
  -5   4  11       12.04       14.24      1.45 o 
  -4   4  11       18.54       15.37      1.05 o 
  -3   4  11       83.67       82.26      3.58 o 
  -2   4  11       69.58       74.95      2.18 o 
  -1   4  11      108.23      107.55      2.71 o 
   0   4  11        0.95        1.08      0.48 o 
   1   4  11      133.46      138.06      2.51 o 
   2   4  11        3.34        3.55      0.91 o 
   3   4  11       74.73       84.10      3.49 o 
 -10   5  11        9.08        6.94      3.95 o 
  -9   5  11        2.49        1.29      0.75 o 
  -8   5  11       11.86       10.19      1.18 o 
  -7   5  11       91.25       95.96      3.01 o 
  -6   5  11      192.49      202.11      4.83 o 
  -5   5  11       23.11       21.55      1.38 o 
  -4   5  11       39.74       38.88      2.11 o 
  -3   5  11        6.35        7.14      0.90 o 
  -2   5  11       88.90       90.86      2.41 o 
  -1   5  11      149.53      153.80      2.66 o 
   0   5  11        3.34        3.06      0.63 o 
   1   5  11       19.21       19.64      0.94 o 
   2   5  11       36.83       33.95      1.86 o 
 -10   6  11        7.73        6.30      3.54 o 
  -9   6  11        3.03        1.14      1.85 o 
  -8   6  11        4.94        3.70      0.84 o 
  -7   6  11        3.64        3.34      0.95 o 
  -6   6  11        0.07       -0.55      0.85 o 
  -5   6  11        9.73       10.21      1.31 o 
  -4   6  11       63.83       70.55      2.47 o 
  -3   6  11      362.10      355.46      4.89 o 
  -2   6  11       63.11       67.11      1.87 o 
  -1   6  11        0.11       -0.21      0.43 o 
   0   6  11       52.58       48.37      1.77 o 
   1   6  11       85.32       88.70      3.31 o 
   2   6  11        2.82        3.70      1.76 o 
 -10   7  11       22.01       14.99      3.14 o 
  -9   7  11        2.01        0.87      1.58 o 
  -8   7  11       22.15       25.26      1.58 o 
  -7   7  11       19.06       21.26      1.71 o 
  -6   7  11       18.43       21.18      2.28 o 
  -5   7  11       54.26       64.47      2.62 o 
  -4   7  11      124.09      123.36      2.68 o 
  -3   7  11        1.48        0.94      0.69 o 
  -2   7  11       60.35       55.86      1.75 o 
  -1   7  11       74.18       74.20      1.97 o 
   0   7  11      382.29      354.49     10.18 o 
   1   7  11       25.34       20.09      1.84 o 
   2   7  11       50.15       53.94      2.62 o 
  -9   8  11      210.93      213.57      6.93 o 
  -8   8  11        2.16        2.52      0.99 o 
  -7   8  11        1.50        0.51      0.75 o 
  -6   8  11        1.47        1.82      0.78 o 
  -5   8  11       42.68       49.06      1.97 o 
  -4   8  11      270.85      310.78      7.57 o 
  -3   8  11        0.24        0.25      0.69 o 
  -2   8  11        0.34        0.24      0.54 o 
  -1   8  11       11.52       10.98      0.94 o 
   0   8  11       10.60        8.86      0.78 o 
   1   8  11       51.73       53.70      2.56 o 
   2   8  11        4.25        2.97      1.57 o 
  -9   9  11       15.25       12.08      2.87 o 
  -8   9  11        1.85        1.73      0.97 o 
  -7   9  11        8.93        8.58      1.37 o 
  -6   9  11        4.48        4.34      1.14 o 
  -5   9  11       12.99       10.75      1.22 o 
  -4   9  11       86.22       89.89      3.38 o 
  -3   9  11      225.67      237.27      5.20 o 
  -2   9  11        0.33        0.90      0.76 o 
  -1   9  11        4.35        2.69      0.59 o 
   0   9  11       86.72       95.86      4.86 o 
   1   9  11       23.51       22.70      3.22 o 
  -9  10  11        0.21       -0.31      0.84 o 
  -8  10  11        5.07        3.15      1.02 o 
  -7  10  11       18.08       19.55      1.19 o 
  -6  10  11       15.63       16.07      1.62 o 
  -5  10  11       35.96       35.11      1.64 o 
  -4  10  11        9.98       11.27      1.36 o 
  -3  10  11      312.55      321.82      6.40 o 
  -2  10  11       21.34       23.10      1.59 o 
  -1  10  11       15.07       18.63      2.30 o 
   0  10  11       33.80       32.81      2.97 o 
   1  10  11       56.93       62.43      3.91 o 
  -8  11  11        0.86        0.26      0.67 o 
  -7  11  11        0.10        0.23      0.64 o 
  -6  11  11      109.64      110.17      3.63 o 
  -5  11  11       30.61       28.69      1.96 o 
  -4  11  11       24.14       21.07      1.73 o 
  -3  11  11       48.70       46.66      2.08 o 
  -2  11  11       88.91       89.71      5.03 o 
  -1  11  11       14.29        8.48      1.96 o 
   0  11  11        0.35        1.03      1.03 o 
  -7  12  11        1.39        0.19      0.78 o 
  -6  12  11        1.43        0.99      0.95 o 
  -5  12  11        0.31        0.89      0.66 o 
  -4  12  11        4.30        3.41      0.85 o 
  -3  12  11        0.94        1.50      0.60 o 
  -2  12  11        9.11        6.97      1.70 o 
  -1  12  11       11.77       10.57      1.77 o 
   0  12  11        3.57        3.79      1.83 o 
  -7  13  11       15.67        6.92      2.58 o 
  -6  13  11       13.38        8.78      2.87 o 
  -5  13  11       19.60       22.21      3.15 o 
  -4  13  11        1.84        1.77      0.72 o 
  -3  13  11        5.17        2.23      1.39 o 
  -2  13  11        0.05        0.68      0.98 o 
  -1  13  11        3.09        2.37      1.21 o 
  -5  14  11        9.48        5.04      2.50 o 
  -4  14  11        7.56        5.11      1.73 o 
  -3  14  11      196.06      207.13      7.92 o 
  -2  14  11        7.32        8.68      1.92 o 
 -10   0  12        0.04        2.18      2.04 o 
  -9   0  12        1.08        0.34      1.37 o 
  -8   0  12       31.07       27.60      4.73 o 
  -7   0  12       29.80       28.41      6.40 o 
  -6   0  12      230.44      267.33      7.40 o 
  -5   0  12       35.20       29.48      3.26 o 
  -4   0  12       11.07       14.15      1.46 o 
  -3   0  12       48.12       43.43      2.87 o 
  -2   0  12      224.85      239.20      4.64 o 
  -1   0  12        1.35        1.84      1.00 o 
   0   0  12     1189.79     1177.88     31.38 o 
   1   0  12      167.16      171.59      5.90 o 
   2   0  12       26.90       24.94      2.40 o 
 -10   1  12       12.15       12.32      5.04 o 
  -9   1  12       31.44       35.67      3.05 o 
  -8   1  12       25.13       32.61      2.22 o 
  -7   1  12       38.39       36.56      3.45 o 
  -6   1  12       36.63       41.45      2.71 o 
  -5   1  12        1.59        2.24      0.80 o 
  -4   1  12      107.88      115.34      2.64 o 
  -3   1  12       24.83       25.80      1.28 o 
  -2   1  12       11.06        7.97      1.05 o 
  -1   1  12      221.78      234.75      4.47 o 
   0   1  12      128.59      130.27      4.83 o 
   1   1  12        1.54        1.01      0.68 o 
   2   1  12        0.65       -0.03      0.81 o 
 -10   2  12       22.46       16.00      3.13 o 
  -9   2  12        6.03        6.32      1.84 o 
  -8   2  12       10.46       10.61      1.60 o 
  -7   2  12       42.65       49.79      2.24 o 
  -6   2  12      576.44      609.39     10.34 o 
  -5   2  12        0.32        0.01      0.57 o 
  -4   2  12       66.46       76.06      1.95 o 
  -3   2  12       48.38       48.21      1.71 o 
  -2   2  12        0.22       -0.08      0.54 o 
  -1   2  12      155.15      161.64      3.29 o 
   0   2  12       42.38       46.54      2.80 o 
   1   2  12        2.08        1.87      1.04 o 
   2   2  12        0.47        1.00      0.63 o 
 -10   3  12        0.02        0.36      0.73 o 
  -9   3  12       13.16       13.84      1.24 o 
  -8   3  12        0.00       -0.37      0.55 o 
  -7   3  12        8.47       10.34      1.30 o 
  -6   3  12       78.89       83.79      3.08 o 
  -5   3  12      111.71      124.72      2.82 o 
  -4   3  12        0.01        0.79      0.67 o 
  -3   3  12       53.47       46.29      1.70 o 
  -2   3  12      222.03      226.82      4.24 o 
  -1   3  12       42.58       46.25      1.70 o 
   0   3  12       65.37       61.48      2.17 o 
   1   3  12        8.85       12.26      1.24 o 
   2   3  12       11.58        9.97      0.87 o 
 -10   4  12        9.14       10.07      2.41 o 
  -9   4  12       13.86       12.21      1.56 o 
  -8   4  12        0.18        0.81      0.74 o 
  -7   4  12       17.95       16.85      1.40 o 
  -6   4  12       34.55       25.16      1.89 o 
  -5   4  12        2.07        2.01      0.82 o 
  -4   4  12       50.34       52.94      1.83 o 
  -3   4  12       33.91       30.34      1.82 o 
  -2   4  12        0.04       -0.03      0.52 o 
  -1   4  12        7.83        8.31      1.07 o 
   0   4  12       12.04       13.88      1.42 o 
   1   4  12        6.89        5.60      0.84 o 
   2   4  12       26.36       33.88      1.89 o 
 -10   5  12        8.99        5.62      4.15 o 
  -9   5  12        0.18       -0.19      1.17 o 
  -8   5  12       14.12       13.92      1.46 o 
  -7   5  12        0.76        0.91      0.70 o 
  -6   5  12        0.41        0.62      0.70 o 
  -5   5  12       39.15       39.18      1.50 o 
  -4   5  12        0.24       -0.29      0.67 o 
  -3   5  12      154.62      155.15      3.22 o 
  -2   5  12       65.14       63.95      2.20 o 
  -1   5  12       18.34       20.35      1.18 o 
   0   5  12       37.27       35.97      1.61 o 
   1   5  12        0.37        0.14      0.56 o 
   2   5  12       74.79       84.12      4.02 o 
 -10   6  12        7.87        5.64      2.63 o 
  -9   6  12        3.81        1.87      0.89 o 
  -8   6  12        6.32        4.55      1.31 o 
  -7   6  12        0.03        0.16      0.91 o 
  -6   6  12      181.96      207.47      4.19 o 
  -5   6  12      107.97      120.40      4.16 o 
  -4   6  12       60.69       69.30      2.16 o 
  -3   6  12       58.21       58.81      2.33 o 
  -2   6  12       30.01       31.60      1.70 o 
  -1   6  12      143.67      132.65      4.09 o 
   0   6  12        5.43        6.00      0.70 o 
   1   6  12        8.73        7.20      0.80 o 
  -9   7  12       33.67       33.94      9.68 o 
  -8   7  12       27.53       25.63      3.27 o 
  -7   7  12       21.47       19.90      2.01 o 
  -6   7  12        3.48        3.78      1.21 o 
  -5   7  12       13.65       12.35      1.76 o 
  -4   7  12        4.53        6.37      1.14 o 
  -3   7  12        6.22        6.37      1.16 o 
  -2   7  12        3.84        4.61      0.99 o 
  -1   7  12      159.68      146.67      3.08 o 
   0   7  12        8.70        7.34      1.21 o 
   1   7  12        0.26        0.52      1.11 o 
  -9   8  12        3.64        0.88      1.33 o 
  -8   8  12        5.92        4.09      1.96 o 
  -7   8  12        1.40        7.88      3.19 o 
  -6   8  12       14.56       17.33      1.52 o 
  -5   8  12       13.22       11.76      1.48 o 
  -4   8  12        3.53        3.09      0.85 o 
  -3   8  12       83.53       75.63      2.10 o 
  -2   8  12      127.45      124.41      4.16 o 
  -1   8  12        6.74        5.39      0.86 o 
   0   8  12      101.20       80.30      4.87 o 
   1   8  12       15.22       10.87      2.18 o 
  -9   9  12       33.80       20.53      9.06 o 
  -8   9  12       14.44       12.11      3.21 o 
  -7   9  12       75.16       81.38      3.51 o 
  -6   9  12        9.17       11.22      1.81 o 
  -5   9  12        8.53        8.71      1.21 o 
  -4   9  12       91.78       95.18      3.45 o 
  -3   9  12        2.24        2.31      1.01 o 
  -2   9  12       11.39       11.02      1.08 o 
  -1   9  12       28.21       28.38      1.28 o 
   0   9  12       83.81       88.93      6.37 o 
  -8  10  12        0.12        0.46      0.94 o 
  -7  10  12       19.34       10.18      4.66 o 
  -6  10  12       38.26       40.26      2.61 o 
  -5  10  12       15.17       16.77      1.58 o 
  -4  10  12       18.56       16.45      2.10 o 
  -3  10  12       48.37       49.74      2.58 o 
  -2  10  12        0.61        0.60      0.75 o 
  -1  10  12       17.71       18.62      2.94 o 
   0  10  12        8.96        6.86      2.43 o 
  -8  11  12        2.46        1.41      1.04 o 
  -7  11  12        5.11        1.18      0.88 o 
  -6  11  12        0.59       -0.22      0.80 o 
  -5  11  12        7.83        8.12      1.50 o 
  -4  11  12       32.23       29.64      2.14 o 
  -3  11  12       10.38        6.53      1.17 o 
  -2  11  12       24.10       21.69      2.29 o 
  -1  11  12       13.70       12.48      3.44 o 
  -7  12  12        4.12        2.44      1.07 o 
  -6  12  12        0.19        0.71      0.77 o 
  -5  12  12        9.53        5.16      1.44 o 
  -4  12  12       64.94       66.90      3.09 o 
  -3  12  12        6.96        5.22      2.06 o 
  -2  12  12       53.62       65.03      4.42 o 
  -1  12  12       11.00       11.97      2.82 o 
  -6  13  12        5.36        1.80      0.98 o 
  -5  13  12        0.02        0.67      0.85 o 
  -4  13  12        7.83        8.01      1.26 o 
  -3  13  12       98.17       98.22      4.54 o 
  -2  13  12        1.45        0.50      1.23 o 
 -10   1  13        0.02        0.95      2.26 o 
  -9   1  13        2.59        4.12      1.26 o 
  -8   1  13       21.63       22.87      5.42 o 
  -7   1  13        1.83        2.16      1.09 o 
  -6   1  13       36.22       36.15      2.07 o 
  -5   1  13        1.56        1.54      0.86 o 
  -4   1  13        0.00        0.48      0.68 o 
  -3   1  13       61.58       62.37      1.55 o 
  -2   1  13       17.04       11.25      1.02 o 
  -1   1  13        1.74        0.99      0.71 o 
   0   1  13       18.03       19.43      1.39 o 
   1   1  13       81.03       91.37      2.47 o 
 -10   2  13        0.20        0.99      0.64 o 
  -9   2  13        6.93        5.04      1.78 o 
  -8   2  13       23.98       28.17      1.83 o 
  -7   2  13       24.47       24.60      2.17 o 
  -6   2  13       38.81       42.26      2.51 o 
  -5   2  13       31.58       26.70      1.62 o 
  -4   2  13      107.47      115.04      2.54 o 
  -3   2  13        0.00        0.89      0.82 o 
  -2   2  13       83.09       98.89      2.74 o 
  -1   2  13       32.35       27.04      1.80 o 
   0   2  13       42.51       45.26      1.76 o 
   1   2  13        2.47        1.94      0.91 o 
 -10   3  13        0.03       -0.24      1.07 o 
  -9   3  13        4.05        4.23      0.89 o 
  -8   3  13       30.37       31.39      1.79 o 
  -7   3  13       12.88       11.18      1.89 o 
  -6   3  13        3.00        1.85      0.92 o 
  -5   3  13        1.74        1.73      0.75 o 
  -4   3  13        0.01        0.87      0.80 o 
  -3   3  13       14.05       17.05      1.58 o 
  -2   3  13        7.23        5.74      1.10 o 
  -1   3  13       73.24       71.36      2.46 o 
   0   3  13       17.22       15.82      1.28 o 
   1   3  13        7.10        6.73      0.92 o 
 -10   4  13       10.82        9.44      2.36 o 
  -9   4  13        0.11        0.13      0.70 o 
  -8   4  13        7.16        6.38      1.06 o 
  -7   4  13        4.73        2.10      0.86 o 
  -6   4  13       10.02        8.64      1.26 o 
  -5   4  13       11.49        7.60      1.10 o 
  -4   4  13       98.03      111.17      3.12 o 
  -3   4  13       53.66       44.24      2.19 o 
  -2   4  13        5.57        4.09      1.12 o 
  -1   4  13       51.86       43.04      1.85 o 
   0   4  13       75.33       88.69      2.57 o 
   1   4  13       12.98        9.28      0.97 o 
 -10   5  13       25.30       15.66      6.00 o 
  -9   5  13        4.33        2.93      1.23 o 
  -8   5  13       86.06       80.84      3.65 o 
  -7   5  13       17.26       15.86      1.76 o 
  -6   5  13        5.74        4.69      1.11 o 
  -5   5  13       56.06       71.17      2.50 o 
  -4   5  13        1.63        2.04      0.90 o 
  -3   5  13      178.04      181.11      4.07 o 
  -2   5  13        4.02        2.29      0.96 o 
  -1   5  13      155.29      158.90      3.36 o 
   0   5  13        5.98        6.76      1.00 o 
   1   5  13        0.01       -0.22      0.40 o 
 -10   6  13        0.36        1.12      1.11 o 
  -9   6  13        0.01        0.04      0.68 o 
  -8   6  13      151.74      142.93      9.11 o 
  -7   6  13       21.73       17.66      1.92 o 
  -6   6  13       34.68       37.72      2.09 o 
  -5   6  13       13.91       14.14      1.41 o 
  -4   6  13      190.68      198.77      4.32 o 
  -3   6  13       20.62       21.99      1.49 o 
  -2   6  13        2.79        1.40      0.88 o 
  -1   6  13       24.55       21.96      1.50 o 
   0   6  13        0.62        0.61      0.63 o 
   1   6  13        0.54        1.74      1.10 o 
  -9   7  13        0.05       -0.24      0.73 o 
  -8   7  13       38.18       39.05      2.44 o 
  -7   7  13        0.74        2.25      1.06 o 
  -6   7  13        1.57        2.79      1.11 o 
  -5   7  13       47.48       56.06      2.34 o 
  -4   7  13       22.56       15.56      1.38 o 
  -3   7  13      118.06      128.40      5.07 o 
  -2   7  13       44.95       39.59      1.76 o 
  -1   7  13        3.34        6.54      0.72 o 
   0   7  13        2.94        3.29      1.50 o 
  -9   8  13        0.30       -0.22      0.82 o 
  -8   8  13        0.70        1.24      1.13 o 
  -7   8  13        2.19        0.98      0.87 o 
  -6   8  13        0.30       -0.51      0.86 o 
  -5   8  13       78.62       83.51      3.47 o 
  -4   8  13       41.78       42.91      2.23 o 
  -3   8  13        1.02        0.26      0.72 o 
  -2   8  13       33.41       35.94      1.30 o 
  -1   8  13        6.04        4.02      0.84 o 
   0   8  13        7.29        7.96      1.70 o 
  -8   9  13        2.96        2.18      1.09 o 
  -7   9  13       24.69       24.19      3.00 o 
  -6   9  13        1.02        1.85      0.86 o 
  -5   9  13       55.29       55.84      2.67 o 
  -4   9  13       41.14       36.27      2.56 o 
  -3   9  13       23.80       24.99      1.32 o 
  -2   9  13        3.45        1.84      0.78 o 
  -1   9  13        0.71        0.22      1.31 o 
  -8  10  13       18.24       13.40      3.64 o 
  -7  10  13        3.86        2.01      1.46 o 
  -6  10  13       61.78       64.58      3.33 o 
  -5  10  13        6.19        7.74      1.85 o 
  -4  10  13        1.01        0.85      1.10 o 
  -3  10  13       10.22       11.04      1.47 o 
  -2  10  13        7.67        7.81      2.38 o 
  -1  10  13       30.60       22.03      3.34 o 
  -7  11  13        0.22        0.38      1.14 o 
  -6  11  13        1.12        1.46      1.08 o 
  -5  11  13        0.45        0.31      0.97 o 
  -4  11  13        0.00       -0.26      0.93 o 
  -3  11  13       58.86       60.38      7.48 o 
  -2  11  13       26.80       21.06      3.23 o 
  -6  12  13        2.83        1.53      0.82 o 
  -5  12  13        0.06        0.80      0.78 o 
  -4  12  13        0.10        0.30      0.93 o 
  -3  12  13       45.97       39.62      4.94 o 
 -10   0  14        0.66        1.70      1.91 o 
  -9   0  14        6.18        4.42      1.78 o 
  -8   0  14        2.19        4.07      1.96 o 
  -7   0  14        2.13        1.49      2.11 o 
  -6   0  14        0.01       -0.24      0.91 o 
  -5   0  14      336.01      373.17     11.95 o 
  -4   0  14       36.14       25.69      2.51 o 
  -3   0  14       28.54       25.13      2.49 o 
  -2   0  14        9.97       11.07      1.78 o 
  -1   0  14      156.21      162.28      5.73 o 
   0   0  14      152.85      163.08      4.58 o 
 -10   1  14        1.18       -0.10      1.03 o 
  -9   1  14       24.20       27.63      3.34 o 
  -8   1  14        9.88       11.67      1.76 o 
  -7   1  14        0.38        0.50      0.83 o 
  -6   1  14       12.25        6.45      1.36 o 
  -5   1  14        5.86        3.44      1.26 o 
  -4   1  14       14.05        9.50      1.23 o 
  -3   1  14       26.04       25.30      1.37 o 
  -2   1  14        3.36        3.09      1.05 o 
  -1   1  14       36.96       32.70      3.56 o 
   0   1  14        0.45        0.27      1.00 o 
 -10   2  14        2.36        1.38      0.96 o 
  -9   2  14        9.27        7.29      1.92 o 
  -8   2  14        5.18        3.11      1.30 o 
  -7   2  14        0.10        0.25      0.82 o 
  -6   2  14        4.02        3.50      0.98 o 
  -5   2  14        0.94       -0.09      0.58 o 
  -4   2  14        3.99        3.83      0.99 o 
  -3   2  14       12.94       14.60      1.21 o 
  -2   2  14       82.52       85.21      2.70 o 
  -1   2  14       12.94        7.65      1.21 o 
   0   2  14       56.35       55.34      2.16 o 
 -10   3  14        1.11        0.90      0.97 o 
  -9   3  14        1.41        0.31      0.96 o 
  -8   3  14       66.77       69.22      3.23 o 
  -7   3  14        9.04       14.36      1.50 o 
  -6   3  14        2.10        4.05      1.01 o 
  -5   3  14        4.75        5.66      1.29 o 
  -4   3  14       18.72       20.56      1.68 o 
  -3   3  14        0.35        0.77      0.84 o 
  -2   3  14      153.73      173.77      4.23 o 
  -1   3  14        0.02        1.02      0.95 o 
   0   3  14       11.78        9.25      1.09 o 
 -10   4  14        1.54        2.33      1.11 o 
  -9   4  14        0.06        0.09      0.92 o 
  -8   4  14       29.55       22.02      2.05 o 
  -7   4  14        0.00       -0.44      0.95 o 
  -6   4  14        8.25       11.97      1.65 o 
  -5   4  14        9.15        9.80      1.36 o 
  -4   4  14        0.16       -0.05      0.63 o 
  -3   4  14        4.67        2.08      1.02 o 
  -2   4  14       24.91       22.32      1.59 o 
  -1   4  14       38.80       37.98      1.92 o 
   0   4  14        7.31        6.74      0.87 o 
  -9   5  14        0.00        0.67      1.09 o 
  -8   5  14      202.12      191.67      8.36 o 
  -7   5  14       35.84       36.81      2.20 o 
  -6   5  14       37.82       45.51      2.05 o 
  -5   5  14        0.52        0.20      0.82 o 
  -4   5  14        2.53        1.43      0.93 o 
  -3   5  14        9.47        7.49      1.11 o 
  -2   5  14       61.45       63.92      3.76 o 
  -1   5  14        2.56        4.07      0.99 o 
   0   5  14        0.21        0.35      0.52 o 
  -9   6  14        4.91        3.54      1.19 o 
  -8   6  14       52.19       63.22      5.27 o 
  -7   6  14       27.56       30.55      2.05 o 
  -6   6  14       16.17       17.79      1.87 o 
  -5   6  14        0.17        0.20      0.54 o 
  -4   6  14        0.02        0.36      0.59 o 
  -3   6  14        0.97       -0.44      0.64 o 
  -2   6  14       23.18       23.61      1.84 o 
  -1   6  14        1.25        0.13      0.66 o 
  -9   7  14        3.58        1.80      1.03 o 
  -8   7  14        8.03        5.38      1.73 o 
  -7   7  14       10.32        7.50      1.60 o 
  -6   7  14       75.15       82.41      3.62 o 
  -5   7  14       58.92       63.01      2.04 o 
  -4   7  14        3.53        3.43      0.89 o 
  -3   7  14       14.75       12.73      1.36 o 
  -2   7  14        5.82        5.89      1.08 o 
  -1   7  14        5.10        4.17      0.89 o 
  -8   8  14        3.54        2.76      1.14 o 
  -7   8  14        2.72        2.56      1.09 o 
  -6   8  14        4.89        4.50      1.55 o 
  -5   8  14       18.56       26.51      1.79 o 
  -4   8  14        0.31        0.18      0.58 o 
  -3   8  14        0.23       -0.38      0.64 o 
  -2   8  14       11.71       11.87      1.24 o 
  -1   8  14       48.75       42.94      5.23 o 
  -8   9  14        3.23        1.77      1.02 o 
  -7   9  14        2.06        1.89      1.12 o 
  -6   9  14        4.07        2.40      1.09 o 
  -5   9  14      170.52      179.73      5.19 o 
  -4   9  14       10.44        6.48      1.72 o 
  -3   9  14       16.07       14.34      1.44 o 
  -2   9  14        2.41        2.94      1.71 o 
  -7  10  14       13.63       11.03      1.49 o 
  -6  10  14        3.77        4.60      1.14 o 
  -5  10  14        0.05        0.27      1.07 o 
  -4  10  14        0.54       -0.21      0.93 o 
  -3  10  14        3.09        1.96      1.02 o 
  -6  11  14        2.92        1.24      0.90 o 
  -5  11  14        2.64        3.20      1.34 o 
  -4  11  14        6.13        5.44      1.51 o 
 -10   1  15        0.44        2.04      1.45 o 
  -9   1  15        5.35        6.00      1.74 o 
  -8   1  15        4.05        3.58      1.25 o 
  -7   1  15        0.33        0.72      0.85 o 
  -6   1  15       11.60       11.57      1.53 o 
  -5   1  15       94.75      100.58      3.95 o 
  -4   1  15       41.26       50.77      1.93 o 
  -3   1  15        0.69        0.58      0.89 o 
  -2   1  15       13.32        4.50      1.87 o 
  -1   1  15       36.30       24.47      6.36 o 
  -9   2  15        0.89        0.38      0.85 o 
  -8   2  15        0.60        1.54      1.08 o 
  -7   2  15       34.13       39.60      2.03 o 
  -6   2  15        0.05       -0.02      0.67 o 
  -5   2  15        0.02        0.84      0.80 o 
  -4   2  15        6.37        3.88      0.93 o 
  -3   2  15        0.15       -0.02      0.66 o 
  -2   2  15      365.89      366.44      5.63 o 
  -1   2  15       35.56       35.24      3.47 o 
  -9   3  15       32.44       24.75      2.17 o 
  -8   3  15       46.08       42.78      4.06 o 
  -7   3  15        0.12       -0.21      0.66 o 
  -6   3  15       14.15       15.20      1.88 o 
  -5   3  15       16.65       18.76      1.56 o 
  -4   3  15        3.16        2.47      1.35 o 
  -3   3  15       84.69       85.53      2.85 o 
  -2   3  15       18.32       14.76      1.84 o 
  -1   3  15        3.99        3.57      0.85 o 
  -9   4  15       22.14       22.02      2.44 o 
  -8   4  15      266.27      279.43      6.20 o 
  -7   4  15        7.81       10.69      1.52 o 
  -6   4  15        0.17        0.46      0.93 o 
  -5   4  15        1.49        2.31      1.18 o 
  -4   4  15       29.13       23.93      1.74 o 
  -3   4  15      161.07      178.68      4.63 o 
  -2   4  15        0.68        0.93      1.01 o 
  -1   4  15       16.20       13.04      1.23 o 
  -9   5  15        5.64        3.53      1.35 o 
  -8   5  15        4.58        5.45      1.41 o 
  -7   5  15        0.19       -0.28      0.75 o 
  -6   5  15        6.08        5.01      1.17 o 
  -5   5  15       23.09       23.13      1.62 o 
  -4   5  15       17.92       18.76      1.32 o 
  -3   5  15       85.28       81.22      6.13 o 
  -2   5  15        1.85        2.32      0.80 o 
  -1   5  15        2.24        3.35      1.38 o 
  -9   6  15       14.51       12.76      1.75 o 
  -8   6  15        7.92        3.35      1.53 o 
  -7   6  15       23.72       20.12      3.08 o 
  -6   6  15       12.02        8.84      2.31 o 
  -5   6  15       68.82       75.48      2.71 o 
  -4   6  15        4.13        4.74      1.00 o 
  -3   6  15        0.47        1.27      1.12 o 
  -2   6  15       70.27       63.13      3.88 o 
  -8   7  15        1.05        2.24      1.38 o 
  -7   7  15        1.82        1.45      1.25 o 
  -6   7  15       44.17       58.21      3.78 o 
  -5   7  15       24.57       18.06      1.56 o 
  -4   7  15        0.94        1.49      0.89 o 
  -3   7  15        8.74        5.41      0.98 o 
  -2   7  15        0.67        0.68      0.91 o 
  -8   8  15        0.00        0.24      1.03 o 
  -7   8  15        0.31       -0.49      0.98 o 
  -6   8  15       83.37       87.76      4.57 o 
  -5   8  15       20.09       17.83      1.65 o 
  -4   8  15        5.42        4.37      0.99 o 
  -3   8  15        1.87        2.13      0.76 o 
  -7   9  15        1.08        0.94      0.99 o 
  -6   9  15        0.82        0.07      0.87 o 
  -5   9  15       92.50       93.62      4.73 o 
  -4   9  15       20.81       19.25      1.36 o 
  -9   0  16        3.13        0.90      1.76 o 
  -8   0  16        4.07        5.85      2.29 o 
  -7   0  16        0.80        0.76      1.11 o 
  -6   0  16        5.68        5.60      1.58 o 
  -5   0  16       12.64       10.78      2.01 o 
  -4   0  16        0.35        1.02      0.96 o 
  -3   0  16       99.40      111.03      4.12 o 
  -2   0  16       77.28       78.30      5.31 o 
  -9   1  16        1.71        0.70      0.93 o 
  -8   1  16        2.95        2.48      1.10 o 
  -7   1  16        0.47        1.06      0.99 o 
  -6   1  16        3.31        3.34      1.23 o 
  -5   1  16        0.00       -0.91      0.91 o 
  -4   1  16        8.05        6.74      1.40 o 
  -3   1  16        3.04        1.23      1.14 o 
  -2   1  16       53.90       35.86      6.88 o 
  -9   2  16        1.98        0.47      0.84 o 
  -8   2  16       32.10       29.31      3.96 o 
  -7   2  16        0.53        1.17      0.99 o 
  -6   2  16        3.69        6.57      1.18 o 
  -5   2  16        0.75        0.02      0.63 o 
  -4   2  16        4.54        2.90      0.96 o 
  -3   2  16        8.36        3.80      0.96 o 
  -2   2  16        9.18        8.38      1.95 o 
  -9   3  16        1.00       -0.39      0.86 o 
  -8   3  16       66.09       66.94      3.69 o 
  -7   3  16        0.37        0.48      1.22 o 
  -6   3  16       35.52       27.74      2.69 o 
  -5   3  16       22.19       21.38      2.01 o 
  -4   3  16        1.08        0.57      0.87 o 
  -3   3  16       27.49       19.44      1.84 o 
  -2   3  16        7.48        5.06      1.93 o 
  -8   4  16        0.35       -0.42      0.81 o 
  -7   4  16        1.41        0.44      0.76 o 
  -6   4  16        3.24        2.58      1.06 o 
  -5   4  16        7.06        7.69      1.37 o 
  -4   4  16        0.09       -0.39      0.99 o 
  -3   4  16        0.20       -0.07      0.76 o 
  -8   5  16        8.17        6.70      1.75 o 
  -7   5  16       24.82       23.25      2.59 o 
  -6   5  16       16.11       13.53      1.96 o 
  -5   5  16        0.08       -0.40      0.86 o 
  -4   5  16        0.18        0.47      0.66 o 
  -3   5  16        7.50        4.82      0.98 o 
  -8   6  16        7.75        5.56      1.57 o 
  -7   6  16        7.23        4.96      1.46 o 
  -6   6  16        0.03       -0.17      0.89 o 
  -5   6  16       67.11       69.50      3.26 o 
  -4   6  16        7.02        3.08      0.87 o 
  -3   6  16        0.04        0.01      0.71 o 
  -7   7  16        0.35        1.23      1.21 o 
  -6   7  16        3.31        4.06      1.72 o 
  -5   7  16       38.64       38.06      3.37 o 
  -4   7  16        0.92        2.64      1.05 o 
  -8   1  17        0.16        0.73      1.05 o 
  -7   1  17       10.02        9.86      2.23 o 
  -6   1  17        0.51        1.60      1.02 o 
  -5   1  17        0.03       -0.18      0.90 o 
  -4   1  17        4.25        3.67      1.22 o 
  -8   2  17        0.21        0.21      0.87 o 
  -7   2  17       20.56       16.59      3.02 o 
  -6   2  17        9.03        7.07      1.36 o 
  -5   2  17        4.80        4.70      0.96 o 
  -4   2  17        0.32        0.00      0.69 o 
  -7   3  17        0.63        1.51      1.14 o 
  -6   3  17        0.08       -0.13      1.00 o 
  -5   3  17        0.37       -0.24      0.99 o 
  -4   3  17        3.71        4.82      1.53 o 
  -7   4  17        2.96        2.53      1.25 o 
  -6   4  17        0.12       -0.01      0.74 o 
  -5   4  17        0.14       -0.57      1.26 o 
  -6   5  17        1.31       -0.38      0.87 o 
                                                 
